# Supplementary material for: Disrupting Mitochondrial Pyruvate Uptake Directs Glutamine into the TCA Cycle away from Glutathione Synthesis and Impairs Hepatocellular Tumorigenesis
Source: Cell Rep. Author manuscript; Available in PMC 2019 Sep 16. (PMC6746334; doi:10.1016/j.celrep.2019.07.098)
Supplement: 2 [file NIHMS1539126-supplement-2.xlsx]

## Sheet: Log2_WT_norm_vs_tumor
gene	05_tumor_WT	06_tumor_WT	17_tumor_WT	18_tumor_WT	07_NormAdj_WT	08_NormAdj_WT	19_NormAdj_WT	20_NormAdj_WT
Clvs1	0	0	0	0	0	0	0	0
Lbhd1	0	0	0	0	0	0	0	0
Gm38666	4.35666e-14	1.15323e-14	2.88308e-15	2.37054e-14	0	3.20343e-16	0	9.61028e-16
Gm38667	6.02244e-14	1.60171e-14	4.16445e-15	3.2675e-14	0	3.20343e-16	0	1.28137e-15
Clcf1-pold4	6.35264e-09	3.18474e-10	3.87891e-08	2.45506e-10	1.76317e-12	1.34864e-13	0	1.51778e-12
Lgals6	1.47248e-10	1.03568e-07	1.34295e-09	6.90864e-08	2.25733e-08	3.47153e-10	7.04952e-10	4.62773e-11
Ear12	1.98852e-05	6.77459e-06	2.47449e-05	5.32033e-05	2.45725e-11	1.80254e-08	2.09571e-05	0.000102283
Ear3	1.98852e-05	6.77459e-06	2.47449e-05	5.32033e-05	2.45725e-11	1.80254e-08	2.09571e-05	0.000102283
Gm21949	2.1608e-06	0.000131677	7.80164e-06	0.000144729	9.98866e-05	2.18199e-06	2.90396e-05	3.06747e-06
Adam1b	0	0	0	0	0	0	0.0129829	0
Raet1b	0.00497864	0.00289866	0.00166339	0.000289665	0.000135629	1.08588e-05	0.00165369	0.000600747
Gm37013	4.54887e-14	0.00888419	3.20343e-15	2.46664e-14	2.20283e-06	3.20343e-16	0.00965804	9.61028e-16
Fam151a	0	0	4.16445e-15	4.4848e-15	0	6.08651e-15	2.2424e-15	0.0305338
Gm5901	0	0	0	0	0	0	0	0
4932702P03Rik	0	0	0	0	0	0	0	0
Gm2002	9.11141e-05	7.34195e-09	0.00374085	0.00915774	0.0154595	9.04548e-09	0.00424432	2.00004e-06
Il11ra2	9.11141e-05	7.34195e-09	0.00374085	0.00915774	0.0154595	9.04548e-09	0.00424432	2.00004e-06
Zfp965	3.78004e-14	0.0157867	2.94256e-10	1.60171e-15	1.44513e-08	4.00285e-05	4.24777e-07	3.65752e-10
Hist1h2ba	0	0	0	0	0	0	0	0
Gm2506	0.000935083	0	0.0041635	0	0	0.00260788	0	0.00633171
Ccl27b	0.00199693	0	0.00345305	0	0	0.00216267	0	0.00525194
Gm13306	0.00199693	0	0.00345305	0	0	0.00216267	0	0.00525194
LOC100861978	0.00199693	0	0.00345305	0	0	0.00216267	0	0.00525194
Raet1c	0.000319887	0.00251054	0.000382112	3.34666e-06	4.39621e-05	0.00107315	0.00375622	1.46071e-05
Pira7	2.04167e-06	9.99789e-13	0.0206847	1.8542e-09	0.00865497	0.00222135	7.97657e-06	0.0191264
Rex2	0.0123227	0.00787807	0.00539325	0	0	7.02704e-12	3.25148e-13	0
4933416M07Rik	0	0	0	0	0	0	0	0
Obscn	0.00159284	0.00402679	0.00921752	0.00858829	0.0109588	0.00353142	0.011314	0.00697566
Prss57	0	0	0	0	0.0369677	0	0.0176348	6.40685e-16
Pira4	4.407e-06	2.15815e-12	0.0442836	4.00235e-09	0.0186174	0.00479056	1.72176e-05	0.0409723
Zfp385c	0.0230242	0	0	0	0.0075562	0	0	0.0335556
Alms1-ps2	0.00733775	1.38452e-12	0.0210827	4.1075e-11	0	0	0	0.00366145
Fam205a2	0.00991625	0.00853042	0.00522118	0.00809809	0.015095	0.0204407	0.00267299	0.0196426
Myo1h	0.00600471	0	0.00580098	0.0147298	0.0118747	0.0266487	0	0.0171442
Mfrp	0.0109897	0.00625138	0.0109701	0.00869455	0.0145726	0.0079397	0.00821013	0.0167217
Insl3	0	1.08367e-10	6.40685e-16	1.0251e-14	1.48703e-12	7.06574e-09	1.92206e-14	0
Frem2	0.00180799	0.0060904	0.006981	0.00217129	0.0177297	0.0139798	0.0177433	0.00528212
Gp1bb	0.013098	0	0.0315838	0.0189387	0.0140847	0.015061	0.0192432	0
Zfhx2os	3.20343e-14	0	0	0	0.0353687	0.0189377	0.0325702	0.023615
Pira11	4.05216e-05	1.04674e-05	0.000297682	0.0163039	0.0679083	0.00600814	0.00231413	0.0590385
Bsn	0.0194917	0.0082518	0.0148339	0.0200629	0.0219469	0.00620618	0.015288	0.0163078
Nptxr	0.000881181	1.20257e-05	4.33139e-05	0.000138315	0.00084962	5.39738e-05	0.0388253	0.000293357
Gm11747	0	0.0340672	0.0418626	0	0.0192106	0	0	0
Cacna1e	0.00351451	0.016231	0.0101724	0.0105275	0.0189585	0.0251511	0.0153511	0.0280308
Dnah5	0.00142982	0.0120149	0.0137677	0.00343231	0.0112408	0.00633348	0.0310343	0.0166412
Ppm1e	0.0105736	0.0059547	0.00341678	0.016896	0.0310566	0.0194879	0.0192644	0.0256391
A430088P11Rik	0.0291297	0.00959262	0	0.0201601	0.0111822	0.00574383	0.0134255	0.00924196
Akap6	0.0194582	0.00732455	0.0083951	0.0104198	0.0423002	0.0168034	0.0189679	0.0252453
Pcdhga9	0.0413028	0.00849958	9.61028e-16	0.0123318	0.00880325	0.0104893	0.0280703	0.0140523
Kcnq1ot1	0.00934044	0.0132616	0.0154515	0.0147172	0.0126169	0.0127145	0.0119862	0.0105339
Nat8l	0.0271158	0.0172112	0.0164494	0.00819578	0.0399282	0.0188533	0.0112111	0.0149346
Spag17	0.00849915	0.00955407	0.0245199	0.0203328	0.00838097	0.00629007	0.0216453	0.0206299
Map3k9	0.0223714	0.0141913	0.0108602	0.0134766	0.0563176	0.0103832	0.0143488	0.0299137
Fzd3	0.0122204	0.0321687	0.0185297	0.0167483	0.0188919	0.00969121	0.011488	0.0153031
Cacna1i	0.0045546	0.0134035	0.0131738	0.035182	0.0201012	0.0176032	0.01987	0.0264431
Dach1	0.0122491	0.0103378	0.0196912	0.00491661	0.0240579	0.0225651	0.0134253	0.0355405
Dnah2	0.00974767	0.023185	0.0219021	0.0309915	0.0191609	0.00721495	0.0318191	0.0236461
Arhgef28	0.0212573	0.0179491	0.0103173	0.0128036	0.0347712	0.00395371	0.00780568	0.0155754
Megf11	0.020073	0.0113207	0.00325414	0.0120883	0.00993151	0.0111678	0.0292524	0.019575
Mccc1os	0.0150764	0.0252213	0.0193664	0.018052	0.00990572	0.0276945	0.0219555	0.00734974
Hist2h3b	5.61016e-10	4.12281e-13	9.62085e-12	1.27717e-08	8.3325e-08	0.0827121	1.32923e-09	5.82874e-08
Edaradd	0.0218882	0.0161851	0.0106247	0.0229948	0.045489	0.00610339	0.0269522	0.031901
Fcgbp	0.0223621	0.0118308	0.0135569	0.0168192	0.0193145	0.0278533	0.0275346	0.0366114
Tnk1	0	0.00722938	0.00758699	0.0206007	0.0488026	0.0275392	0.00891537	0.0250159
Runx1t1	0.0133869	0.0291945	0.0257798	0.0160639	0.0418252	0.0148423	0.0263026	0.0156506
Ahrr	0.0507847	0.0274787	0.00905968	0.011244	0.0411102	0.0207008	0.0153747	0.0136798
Cxxc4	0.0236629	0.0100261	0.0190992	0.0283749	0.0233357	0.0131723	0.0216366	0.0173419
Nsun7	0.0225086	0.0237197	0.0163597	0.0135595	0.033169	0.00627733	0.0123834	0.00827066
Lypd1	0.0250368	0.0307513	0.0360647	0.0195596	0.00842192	0	0.0275128	0.0299735
E130218I03Rik	0	0.0257795	0.0270862	3.20343e-16	0.0259381	0.031421	0.0365487	0
Tex14	0.0136458	0.03428	0.0175706	0.032565	0.0134565	0.0301014	0.00998746	0.0133065
Map1a	0.0391434	0.0205677	0.01623	0.0179081	0.0689308	0.0247498	0.0143224	0.0380717
Dnah8	0.0122031	0.0128622	0.0103324	0.0128222	0.0135309	0.0202483	0.0266269	0.0354081
Pcdhga8	0.0103789	3.84411e-15	9.61028e-16	0.0244247	0.0686432	0.0104362	0.0371372	0.0139801
Dnah1	0.051147	0.0489269	0.021654	0.0370409	0.0254436	0.0115048	0.00190165	0.0101172
Ccdc96	0.024719	0.026048	0.00601494	0.00746708	0.0122401	0.0137625	0.0203585	0.0181177
Gpr161	0.0252214	0.0133498	0.0152963	0.0339763	0.0340907	0.0140432	0.0138818	0.0138872
Adamts3	0.0145028	0.0122413	0.0140269	0.0104662	0.053608	0.0319805	0.0378559	0.0707184
Gm12185	0.0480609	0.0325511	0.0126245	0.0101144	0.0502349	0.0461249	0.00978787	0.0279732
C920009B18Rik	0.0196565	0.0207153	0.0237269	0.0294118	0.0667352	0.0325604	0.0215386	0.021547
Cntn2	0.0139891	0.0078823	0.03359	0.00841733	0.0160814	0.0129362	0.0279843	0.0271548
Ppp1r3fos	0.0192624	0.0270038	0.0193229	0.0077429	0.0315218	0.00775252	0.00746557	0.00942271
Lrrc71	0.030049	0.0299163	0.0201764	0.0501728	0.0431172	0.0242194	0.0152213	0.0108864
Kbtbd6	0.0419234	0.0447202	0.0264908	0.0106876	0.0351906	0.0494753	0.0419053	0.0126053
Tmod1	0.0268356	0.0104605	0.047818	0.048021	0.0595146	0	0.0136245	0.0188794
Klhl31	0.0106712	0.00300802	0.0171602	0.00428186	0.0278925	0.0582156	0.0155743	0.0155803
Nacad	0.00910226	0.00768062	0.0305786	0.0378836	0.0134428	0.0497757	0.0540405	0.0066618
Morf4l1-ps1	0.0129323	0.0109147	0.0125077	0.020655	0.0503482	0.0339274	0.04211	0.0251119
Gm2518	0.0124269	0.0355214	0.011325	0.0137445	0.0111153	0.0120838	0.0116808	0
Apc2	0.0412564	0.0124046	0.0165695	0.0292705	0.0192909	0.0189908	0.0267443	0.0460641
Creb5	0.0416175	0.0328602	0.0323008	0.0201445	0.0383451	0.0247663	0.00922977	0.0244922
Unc13a	0.0360298	0.0070834	0.0348561	0.0167562	0.0754751	0.0246923	0.0213808	0.0404717
Ttc30a2	0.020122	0.0387775	0.0160719	0.0244368	0.102506	0	0	0.0205836
Pcdhb15	0.0158972	0.0267147	0.0305894	0.0285156	0.0465281	0.0176238	0.0431654	0.0346485
Adam22	0.0187866	0.0315489	0.0249266	0.0253274	0.027701	0.0234068	0.053424	0.017182
Nlrp1a	0.0367142	0.0233319	0.00896197	0.0331144	0.0845569	0.0356487	0.0101573	0.0269393
Abca4	0.0304965	0.0359409	0.020714	0.0293153	0.0389775	0.0270952	0.0267853	0.0312136
9130024F11Rik	0.0355128	0.0200752	0.0229945	0.0214318	0.0117693	0.0263463	0.0324831	0.0260548
Tmem181c-ps	0.0330311	0.00928568	0.0479822	0.00666837	0.054623	0.0433679	0.0123584	0.0168281
Mir99ahg	0.0211133	0.0237212	0.0271657	0.0169306	0.0139141	0.031119	0.0307634	0.0205897
A430057M04Rik	0.039776	0.0207936	0.0477573	0.0367965	0.0195243	0.0321157	0.0164159	0.0358323
L1cam	0.0251268	0.0351965	0.0283167	0.0400315	0.0247795	0.0370103	0.0455921	0.0485996
Pira1	0.0190314	0.0578368	0.0151175	0.00229833	0.000492964	0.0224724	0.110151	3.54798e-06
Gm8979	0.0371275	0	0.0257804	0.0292478	0.0293026	0.0409918	0.0556845	0.0659403
Pcdhga2	0.0120205	0.0375179	1.66578e-14	0.0437215	0.0468167	0.0464686	0.0103015	1.56968e-14
Carmil3	0.019304	0.0122408	0.00469062	0.0288861	0.014301	0.0372407	0.0263927	0.0420158
Nckap5	0.0291247	0.0367481	0.0281738	0.0417931	0.0287227	0.0290771	0.0160399	0.0255888
Pdzd7	0.0451485	0.0287284	0.00553592	0.0204776	0.0609632	0.0317646	0.00627481	0.0894771
Gpr174	0.0287556	0.0345764	0.0159609	0.053803	0.0283587	0.0718231	0.0314996	0.0359577
Epha4	0.0140522	0.0206925	0.0203388	0.0210462	0.0445576	0.0155795	0.0306384	0.0102892
Gk5	0.0242013	0.0204381	0.0388079	0.019411	0.0317353	0.00899602	0.0177305	0.0468234
Dock3	0.00982591	0.0206404	0.0399626	0.0408633	0.0145098	0.0270864	0.0399806	0.0214691
Sema3a	0.0422868	0.0205346	0.0147451	0.0363539	0.0387664	0.0468336	0.0299352	0.0397925
Gm14405	0.0131347	0.0220099	0.0252082	0.015748	0.0321104	0.0365463	0.035653	0.0375116
Xkr6	0.017504	0.0147769	0.00848997	0.0416957	0.0258154	0.029009	0.066048	0.0255289
Ephb2	0.0581017	0.0323942	0.0176841	0.0411511	0.0650363	0.0157879	0.0332383	0.0557197
Prune2	0.0352735	0.0371627	0.0103223	0.0233982	0.0603387	0.0486823	0.021375	0.0181637
Cilp	0.0424029	0.0135462	0.051101	0.0319473	0.0824621	0.0295299	0.0407058	0.0156488
Thsd7a	0.0181626	0.0237822	0.0175674	0.0385089	0.0588583	0.0334016	0.0286609	0.049629
Gm18853	0.022938	0.0731573	0.0383207	0.020319	0.0285433	0.0517465	0.0290601	0.0283121
Nfasc	0.0192421	0.0305344	0.0227153	0.0205344	0.0561942	0.0118886	0.0234087	0.0280561
Caskin1	0.0144009	0.0151781	0.0104589	0.0172796	0.0247609	0.0819163	0.0391373	0.036575
H2-Eb2	0.0196926	0.0439183	0.00637718	0.0772758	0.0322227	0.0433313	0.0775903	0.0568614
Pcdhga7	0.0112801	0.00892405	0.0198705	0.0274653	0.0357157	0.0439544	0.00979869	0.0150469
Hist1h2bp	3.3855e-08	0.0578666	0.101967	0.288733	0.0707122	3.20343e-16	6.33246e-06	6.85843e-08
Gm996	0.0283353	0.0278854	0.0543087	0.056175	0.0643804	0.0570514	0.0412394	0.0412553
Eya4	0.0269953	0.0273183	0.0209283	0.0577414	0.0371353	0.0180233	0.0354155	0.0315353
Gm17757	0.0254146	0.0809059	0.0424337	0.022515	0.0316186	0.0572723	0.0321903	0.0313626
Synpo2	0.0248981	0.0288343	0.00907868	0.0518451	0.0576475	0.0513115	0.0137031	0.027288
Pcdhgc5	0.0917391	0.0504852	0.0379699	0.0368516	0.0263547	0.0209915	0.046662	0.0419311
Fam169a	0.0145273	0.0163263	0.0233424	0.023195	0.0190696	0.0581965	0.0472455	0.0626803
4930562F07Rik	0	0	0	0	0.0414758	0.0358923	0.0393646	0.151513
Jakmip1	0.027864	0.0466941	0.0446474	0.0223543	0.0183775	0.0510999	0.0102466	0.0405722
Bmx	0.0221313	0.0493064	0.0355039	0.086635	0.0218251	0.00822289	0.0242484	0.0108316
BC030499	0.0407247	0.017314	0.0329078	0.016443	0.0135129	0.00761633	0.0150181	0.0591792
Stac2	0.0433038	0.0426196	0.0280657	0.00877335	0.0286126	0.0321485	0.0396184	0.0106759
Lekr1	0.0462687	0.0305182	0.0642256	0.0852778	0.0654612	0.0172816	0.0114113	0.0302435
Slc14a1	0.0111404	0.0140794	0.0107745	0.0527535	0.0327093	0.0246003	0.0061182	0.0323471
Stum	0.027001	0.0424696	0.039003	0.0122241	0.0430244	0.0299212	0.0332343	0.0681238
Peg3os	0.000723633	0.126598	2.70613e-06	0.00606632	5.71716e-12	0.089629	0.000357867	2.60519e-07
Pabpc4l	0.0587247	0.032136	0.0164657	0.0102477	0.0416089	0.0558912	0.0278935	0.0186627
Pcdhgb8	0.105917	0.0611843	0.0820649	0.0384352	0.0452765	0.0218232	0	0.0292197
Prx	0.0335819	0.0318823	0.0122685	0.0451938	0.0207883	0.0140644	0.0322339	0.054846
Sacs	0.0460341	0.0334252	0.0507916	0.0317525	0.0644315	0.0293498	0.0574564	0.00974015
Zfp827	0.0319385	0.0318358	0.0113119	0.0485419	0.0595479	0.0322049	0.0255256	0.0423115
Spdya	0.0533535	0.0645461	0.0383341	0	0	0	0.014913	0.0200827
1700028K03Rik	0.020456	0.0115374	0.0457525	0.0571733	0.0270665	0.0375942	0.0662238	0.0396249
B4galnt2	0.0163092	0.0453891	0.0416876	0.0260304	0.0529272	0.0418401	0.0355268	0.0237907
Perm1	0.0457814	0.0243135	0.0442949	0.0413052	0.0451531	0.031894	0.0439511	0.0419045
Aff3	0.030484	0.0435096	0.0265672	0.0721717	0.053671	0.0304342	0.0100986	0.0574176
Gm21992	0.0018914	0.00077276	0.0932289	0.0778596	0.00456336	0.00151736	0.001485	0.0015152
Pitpnm3	0.0265635	0.0168596	0.0446712	0.0436103	0.074069	0.0111094	0.0254948	0.0529305
Myom3	0.0159311	0.0432552	0.0192353	0.0238528	0.050445	0.0307671	0.0217906	0.0232407
Efcab12	0.0260346	0.0219886	0.0251838	0.0516541	0.0838635	0.0383417	0.0285215	0.0379193
AI504432	0.0436564	0.0435165	0.0384488	0.0192301	0.046908	0.044019	0.0520666	0.0690391
Ppfia2	0.0240907	0.0460873	0.0494816	0.0572069	0.0570324	0.022915	0.0189017	0.0400438
Setbp1	0.0420183	0.026256	0.0108095	0.0346197	0.0879835	0.0417081	0.0340419	0.0547409
Slit1	0.0625944	0.0494983	0.0245354	0.0203457	0.0617402	0.0281095	0.0323678	0.0369473
Tmem150b	0.0194751	0.0372338	0.03126	0.0319576	0.0875158	0.0554797	0.0313723	0.0283947
4930525G20Rik	0.0148806	0.0311983	0.0215351	0.0178545	0.0928177	0.00827224	0.048381	0.0431014
Olfml2a	0.0184282	0.0232743	0.00893968	0.0653262	0.0626281	0.0102501	0.0101321	0.0134989
AA388235	0.0342513	0.0193583	0.0385842	0.0342821	0.0393331	0.0565503	0.0375128	0.0251263
Kif14	0.073132	0.0727047	0.0583919	0.0381078	0.123968	0.00888849	0.0204184	0.00391308
Slc7a15	0.0295504	0.0555705	0.0496593	0.0953877	0.0291426	0.0246268	0.0162754	0.0430162
Dmtn	0.0180595	0.0265761	0.0390089	0.0482943	0.0484559	0.0640722	0.0489744	0.0263366
Gm10584	0.0336072	0.0285005	0.103089	0.0404561	0.033144	0.0372327	0.0276938	0.0608587
Fmn2	0.0240721	0.0260849	0.0494439	0.0247765	0.027099	0.0491596	0.022635	0.0400132
Mycbpap	0.0376518	0.0443541	0.00735914	0.0272325	0.136294	0.0417073	0.00834131	0.0439568
Col24a1	0.0124558	0.0183465	0.0210163	0.0149475	0.0305131	0.024082	0.0637246	0.0582683
Stxbp3-ps	0	0.0462429	0	0.0336648	0.0527531	0.0591376	0.0310589	0
Naip7	0.00202311	0.0969574	0.054519	0.000817877	0.0290796	0.000195649	0.0294703	0.000638
9930014A18Rik	0.0629328	0.0275264	0.0446065	0.0630016	0.118405	0.0120651	0	0.0316225
Srcin1	0.028581	0.0840649	0.0184905	0.0342608	0.0466761	0.0626602	0.0313084	0.0232655
Ttc16	0.0575612	0.0769777	0.0501622	0.0959082	0.0344903	0.00655862	0.0127808	0.0258542
Pde1c	0.0138668	0.185813	0.0184091	0.0228299	0.00685338	0.0210973	0.0561833	0.0177218
Sgpp2	0.027724	0.0233725	0.0215077	0.0265981	0.0595166	0.00619498	0.0303621	0.040381
Sptb	0.0297797	0.0144289	0.0124166	0.0128497	0.0272907	0.0236461	0.0326203	0.0156316
Gm13305	0.027099	0.034848	0.0264269	0.00667215	0.026347	0.0343794	0.0324745	0.029638
Clstn2	0.0304812	0.0635337	0.0583822	0.0544595	0.0448593	0.0113459	0.0497964	0.0297275
Pcdhga11	0.120738	0.0585748	0.0284952	0.0607405	0.0606183	0.0312943	0.00943203	0.0554999
Fam78b	0.03977	0.0736619	0.0677084	0.0631726	0.0305985	0.0584399	0.0339846	0.0387898
Slco4a1	0.0215408	0.0181888	0.0616257	0.017274	0.0212428	0.0159608	0.00791028	0.0922108
Gnao1	0.0426995	0.0432076	0.0331434	0.0410524	0.0503898	0.0503881	0.0344325	0.0375369
Ggn	0.0167431	0.0350786	0.0161941	0.0100783	0.0728556	0.0368862	0.0807886	0.024422
Veph1	0.0138282	0.0770091	0.0364852	0.0329973	0.0537884	0.0191387	0.0412995	0.0251806
Ccr9	0.0202031	0.0255119	0.0483663	0.0539605	0.0685605	0.0444454	0.0493394	0.0439568
Cacna1a	0.0416537	0.0188854	0.021633	0.0498867	0.0810246	0.0339748	0.0335869	0.0525962
Gm5069	0.0308587	0.0718423	0.0298518	0.0149081	0.0483894	0.0341913	0.033801	0.0624919
Gm17762	0.0164336	0.0362481	0.0202881	0.0249738	0.0490281	0.0752684	0.0138861	0.0505984
Dnah17	0.0252836	0.0534119	0.0344082	0.0686234	0.0394133	0.0280198	0.0244681	0.0260947
Celf4	0.0239676	0.0566263	0.0231837	0.0287396	0.0545605	0.0569469	0.0349065	0.063388
Scn7a	0.0479368	0.0279893	0.0463814	0.0289789	0.0732088	0.0757024	0.0231943	0.0481955
Eif5a2	0.0266031	0.0445941	0.0129242	0.0371419	0.0773175	0.0343361	0.0243271	0.0387438
Fut4	0.059716	0.0254843	0.0291823	0.036158	0.10993	0.0268022	0.0525131	0.0439095
Spin4	0.0679181	0.0356495	0.065729	0.0689998	0.0157383	0.0059218	0.0518461	0.0385973
Arhgap36	0.0218855	0.024588	0.00709099	0.0348907	0.0428474	0.040205	0.0553442	0.0213428
Catsperg1	0.0248428	0.0313575	0.0299761	0.0733459	0.0344495	0.0478412	0.0136726	0.0182086
Ccdc67	0.0436422	0.0308105	0.0560285	0.0436814	0.0288374	0.0162913	0.0477832	0.0320431
Nfatc2	0.0728508	0.0399546	0.0154014	0.0379595	0.0892798	0.0636983	0.0489048	0.0385108
Mzf1	0.0548388	0.020801	0.0297204	0.0148422	0.0422428	0.0340409	0.0202855	0.0358821
Pcdhb12	0.0363527	0.0307201	0.0489995	0.0774741	0.0499472	0.0242968	0.0476438	0.031949
Fsd1l	0.0359973	0.0562734	0.0462486	0.0487833	0.0815176	0.0346235	0.0445988	0.0454772
Enah	0.0322048	0.037653	0.0345748	0.0279774	0.121412	0.0551288	0.0468427	0.0391555
Map1b	0.0316916	0.0652675	0.0270846	0.0771363	0.0760206	0.0207581	0.046767	0.0594058
Col25a1	0.00298303	0.0224902	0.00288477	0.00358215	0.0146478	0.0552401	0.0291706	0.00436068
Kcns3	0.0642716	0.0424823	0.0417615	0.043203	0.0702699	0.0556194	0.0549892	0.0316908
Spata17	0.0533223	0.0227268	0.0388684	0.0322584	0.0781863	0.0444986	0.0294768	0.0583858
Zfp473	0.0363409	0.0479695	0.0791357	0.00630097	0.0708125	0.0515559	0.0171912	0.0152971
A830082N09Rik	0.0254192	0.0261956	0.0299957	0.0271224	0.0551263	0.0679126	0.030909	0.045127
Zfp941	0.0615316	0.056709	0.0806017	0.0136631	0.0606916	0.037543	0.0124781	0.0411964
Gm14005	0.072763	0.0290782	0.0191178	0.0412357	0.0577018	0.0647527	0.0323657	0.0288164
6430710C18Rik	0.0108194	0.03618	0.0616746	0.0129853	0.0106691	0.0238946	0.0118588	0.0773066
Dzank1	0.00977755	0.0354174	0.0125946	0.0272364	0.0287339	0.0358276	0.063141	0.0562818
Cux2	0.0424211	0.0534609	0.0247651	0.0256252	0.0377085	0.046982	0.0691231	0.0855606
Gdf11	0.0377983	0.041391	0.0365677	0.0273389	0.0224822	0.0745116	0.0495307	0.0922095
Prr18	0.0187399	0.0262733	0.0241177	0.0298951	0.0123465	0.0412513	0.0407816	0.0363209
Chst1	0.0809769	0.0209223	0.0475361	0.0778931	0.0720873	0.0543983	0.0360762	0.0241602
5430416O09Rik	0.0483846	0.0631524	0.0209944	0.0260304	0.0939137	0.0477194	0.0355268	0.0237907
Gpc2	0.0778651	0.037008	0.0255612	0.0106377	0.0850949	0.0484803	0.0573275	0.0384851
Pcdhgb5	0.110916	0.0460061	0.0514803	0.0135457	0.0563578	0.0451984	0.0101809	0.0455352
Tmem255a	0.0371526	0.0313973	0.0560864	0.075482	0.0469413	0.0353472	0.0117423	0.0840017
Nlrc3	0.0484545	0.0454549	0.0570973	0.00656137	0.104129	0.0594923	0.058819	0.0394932
A130077B15Rik	0.0685131	0.0292897	0.00845677	0.0517338	0.0758092	0.0572251	0.0473003	0.0749821
Rdh1	0.0136491	0.0153679	0.0404415	0.0281256	0.00752621	0.0260369	0.0649211	0.0425253
Zfp783	0.0352076	0.138252	0.0147022	0.0478173	0.0393721	0.0224704	0.0330875	0.0580186
Cr2	0.0564648	0.0330091	0.0746054	0.0341741	0.0658997	0.0701291	0.0542153	0.0466118
Pira6	0.0333854	0.0283455	0.0360759	0.0397453	0.0604195	0.0549037	0.037908	0.086525
Pcdhb16	0.0376546	0.0177657	0.04042	0.0549451	0.0733404	0.0598682	0.0457454	0.054744
Chst3	0.0678246	0.0335162	0.0588681	0.072763	0.0530718	0.0320757	0.0627366	0.0678695
Ccdc112	0.0547747	0.0528324	0.0305246	0.0563599	0.0615805	0.0435701	0.0259987	0.068341
Lrfn1	0.0238907	0.0201755	0.0533569	0.0380717	0.0543873	0.0351966	0.0771411	0.0116964
Spns3	0.012229	0.0307434	0.0467389	0.0292037	0.0823715	0.0403009	0.0266831	0.052902
Sarm1	0.0426234	0.0217265	0.0207663	0.0206351	0.0828851	0.0378874	0.0374555	0.0679682
Celsr2	0.0355782	0.0212868	0.0423998	0.0302206	0.0593524	0.0163597	0.0502271	0.0725195
Wnk2	0.0355559	0.0385161	0.0295335	0.0335778	0.109807	0.0366107	0.0306837	0.0625533
Ncam1	0.0713515	0.0380507	0.0153907	0.0852832	0.0938022	0.0498407	0.0223822	0.100081
9330136K24Rik	0.0618125	0.0151391	0.0429774	0.0427079	0.0438103	0.058833	0.0676376	0.0895307
Acod1	0.0508829	0.0144871	0.0572782	0.070807	0.074639	0.0655151	0.0827605	0.0496333
Tril	0.0731608	0.0278604	0.0397653	0.0297377	0.163093	0.0320165	0.0405677	0.0829376
Fbxo24	0.0607831	0.0598286	0.0297094	0.0368095	0.0985813	0.0451952	0.0986547	0.0150539
Tspyl5	0.0546732	0.00936874	0.010737	0.0590115	0.0592083	0.0366183	0.0182138	0.00812664
Has3	0.0545441	0.070154	0.0631061	0.0308262	0.0643206	0.0405338	0.0479547	0.0790913
Map10	0.0914812	0.0572614	0.0181513	0.0519887	0.130502	0.0615277	0.0541981	0.0273641
Ldoc1l	0.0398232	0.0419526	0.0242001	0.0418234	0.0775103	0.0549289	0.0165076	0.0578773
Trabd2b	0.0399538	0.0226008	0.0258841	0.0712018	0.0934466	0.0622993	0.0437502	0.0908887
A430078G23Rik	0.0298067	0.0376064	0.0571025	0.0791767	0.0438714	0.0248408	0.064577	0.0540336
4931440P22Rik	0.0606919	0.0300888	0.034447	0.0426626	0.0466349	0.0394454	0.0261141	0.168107
Nipal2	0.023174	0.0195695	0.0112514	0.0684953	0.137233	0.0193057	0.00638951	0.0503602
Raver2	0.0111543	0.0691836	0.0321341	0.0332374	0.090955	0.0307499	0.0601402	0.0562092
Kcnj15	0.0795208	0.0739196	0.0157256	0.0530201	0.0553539	0.0402427	0.0397843	0.0237173
Pcdhga10	1.17886e-13	0.0367052	0.0908683	0.0400216	0.101188	0.0559745	0.0597421	0.0891883
Gm19557	0.039841	0.112396	0.0309178	0.0386857	0.0699747	0.0614092	0.00883157	0.011768
Efnb3	0.0138303	0.0290078	0.0527772	0.057268	0.0537966	0.0677532	0.0301574	0.0499368
Trpc1	0.0432991	0.0486014	0.0140996	0.0854117	0.0750664	0.0374336	0.0679885	0.0422331
Gm16712	0.0223901	0.0468102	0.0429945	0.0400913	0.147904	0.0504704	0.0723782	0.0645379
Gm6614	0.0887217	0.0191664	0.011019	0.0406379	0.189948	0.0621016	0.033968	0.0166327
A830082K12Rik	0.075521	0.0795071	0.0551641	0.0230951	0.0283882	0.0527761	0.0315324	0.041908
Cep112	0.10335	0.0444888	0.0341296	0.0422705	0.101959	0.0196736	0.0322691	0.0596863
Casz1	0.0465473	0.0371979	0.069462	0.0435295	0.0928332	0.0487283	0.0509592	0.0454026
Bard1	0.136817	0.0969581	0.0468149	0.0531825	0.156921	0.0225651	0.0267268	0.0471954
Grin3b	0.0270378	0.0783967	0.0645178	0.0719342	0.0657589	0.0447127	0.128746	0.0777024
Satb1	0.0389608	0.0247667	0.0500414	0.0543037	0.0572601	0.0396078	0.0566097	0.0658576
9330182L06Rik	0.0191839	0.024227	0.0594525	0.0624176	0.028285	0.0730949	0.0365882	0.0210292
Aldh1a3	0.0260448	0.0543765	0.0376272	0.0542097	0.0383579	0.0501368	0.04259	0.037934
Ccdc106	0.0316696	0.0530245	0.0606358	0.050388	0.0208968	0.0465976	0.0346882	0.0308868
Scd3	0.0447599	0.037857	0.0494449	0.0460882	0.0503783	0.063444	0.0559012	0.0650349
Pcdhga1	0.0591254	0.0282295	0.0210517	0.0437215	0.065126	0.034991	0.0804223	0.0317111
Gjc1	0.0748945	0.0257033	0.0366981	0.0543614	0.030006	0.0337122	0.065902	0.0442845
Mex3a	0.0642946	0.0194399	0.0478194	0.045721	0.103015	0.0422766	0.0581803	0.0877778
Srrm4os	0.0328848	0.011178	0.0255058	0.0158927	0.107416	0.02922	0.0641984	0.0384022
Myo5c	0.145096	0.0331994	0.0254458	0.0315379	0.0640008	0.0219184	0.0288179	0.0335784
Rapgefl1	0.0629976	0.0224533	0.0257154	0.038162	0.0722389	0.0352801	0.0576694	0.0310557
9130008F23Rik	0.0508288	0.0514321	0.0198741	0.0368095	0.0599531	0.0114322	0.0986547	0.0592955
Gal3st4	0.0658397	0.0535344	0.11299	0.064811	0.0897951	0.0496884	0.0247552	0.0803793
Fam109b	0.0401272	0.0339166	0.0616232	0.0385781	0.0628099	0.0268312	0.0781528	0.0468402
9930111J21Rik2	0.0138183	0.0436626	0.0699358	0.0776204	0.140048	6.05201e-09	0.0556945	0.0616651
Kif1a	0.0371041	0.0357806	0.0129227	0.0475749	0.136304	0.043993	0.0491937	0.131267
Zfp423	0.0309712	0.0554978	0.0880771	0.0475524	0.0519718	0.0487762	0.052957	0.0639692
Fbxl16	0.0501921	0.0213793	0.0184039	0.0452914	0.120714	0.0555726	0.027733	0.054964
2610020C07Rik	0.0525067	0.0613935	0.0407259	0.0501232	0.0513401	0.0578115	0.0232753	0.0308965
Cybrd1	0.0588351	0.0392554	0.00827217	0.045638	0.0822046	0.0514122	0.0598811	0.143211
Cntd1	0.0877215	0.0555375	0.0526528	0.0653579	0.0764442	0.0363968	0.0361611	0.0160091
Lrrc15	0.0167368	0.0454211	0.0321966	0.0349573	0.024687	0.112231	0.132191	0.0778767
Frem1	0.0458943	0.0464399	0.0290177	0.0304809	0.0913112	0.0533168	0.055175	0.0988366
Mroh7	0.0153386	0.0511065	0.0632135	0.0365753	0.0449101	0.0393708	0.0443978	0.0223784
Clip4	0.0345093	0.0718224	0.0209557	0.0464367	0.0590424	0.0523102	0.0517168	0.0501958
Rgma	0.0550038	0.0414313	0.0119983	0.0442092	0.083532	0.0871478	0.0602006	0.105386
Cd247	0.113192	0.054582	0.0331134	0.0871559	0.0833652	0.134994	0.016046	0.0226197
Ccdc146	0.0454191	0.0705205	0.0252746	0.14309	0.0384807	0.00729347	0.0143831	0.00960838
Map2	0.0308734	0.0334483	0.0403843	0.0577288	0.112026	0.048623	0.0433352	0.0823633
Phf24	0.0166868	0.0252573	0.00647757	0.0631076	0.0424	0.0547993	0.0327504	0.090386
1700034H15Rik	0.021581	0.0274144	0.0369107	0.0450838	0.0481861	0.0816675	0.0881226	0.0237084
Sfxn4	0.0323538	0.0607909	0.0919293	0.0291771	0.0631249	0.0794355	0.0441617	0.0814024
Igf2	0.0437323	0.061102	0.046937	0.0806618	0.071186	0.0431302	0.0840547	0.0704079
Ccdc38	0.0122117	0.0204903	0.0523898	0.0787485	0.0475033	0.0467912	0.0655054	0.0526603
Gm5643	0.0880513	0.0284544	0.0220482	0.038884	0.0480568	0.0360334	0.0157462	0.0386084
Slain1	0.0481067	0.0339778	0.0541596	0.0669686	0.0782327	0.0357295	0.0612571	0.114568
Padi2	0.0507427	0.0883167	0.0622032	0.0553179	0.111332	0.0859277	0.0406069	0.0539133
Atg9b	0.0839125	0.146785	0.0438729	0.0616288	0.0769442	0.0318611	0.043769	0.0493833
2810454H06Rik	0.0390061	0.0651976	0.0451671	0.0830438	0.0535747	0.0851547	0.0677479	0.0455344
Trim30b	0.0475773	0.0599313	0.0232003	0.04762	0.121892	0.111809	0.102355	0.05778
Adgrv1	0.0365192	0.0432121	0.0461952	0.0743999	0.049294	0.0627212	0.0449158	0.121514
4930563E22Rik	0.0464443	0.0282931	0.038815	0.0414269	0.0469931	0.0739696	0.00751982	0.107297
Arhgef4	0.0878138	0.0611637	0.0314925	0.0486034	0.047894	0.0799194	0.0356561	0.0704793
Gm12992	0.0860969	0.0334471	0.024442	0.0597493	0.0630065	0.0904964	0.0591396	0.0937495
Gpr171	0.0396114	0.0334797	0.0848371	0.126901	0.0676875	0.0330306	0.0958232	0.0433924
Gm3230	0.0420933	0.0267685	0.0205061	0.025426	0.0718855	0.0351052	0.123365	0.0155335
Ccnjl	0.0326136	0.0275547	0.0237269	0.077137	0.124565	0.0181797	0.0357211	0.0820451
Pcdhb22	0.0848589	0.030393	0.0620387	0.0683426	0.0354711	0.0398429	0.0393891	0.0928224
Zfp600	0.0378945	0.0830745	0.00660622	0	0.0566007	0.0334595	0.0455125	0.0268503
Cdkl4	0.102942	0.0254861	0.036389	0.062698	0.0803875	0.0168108	0.0891157	0.0546849
Necab2	0.0555847	0.127979	0.125869	0.0794498	0.0655436	0.0615311	0.0488718	0.0164816
Ccdc18	0.0928826	0.0240723	0.0411559	0.0564944	0.139648	0.0315783	0.0260614	0.0482917
Rps15a-ps6	0	0	0	0	0	0	0.0459155	0.0552647
9430083A17Rik	0.0295797	0.0311673	0.0356799	0.0528618	0.0291715	0.0568779	0.0483333	0.02169
Card14	0.19112	0.169325	0.104966	0.0809919	0.0414354	0.00784772	0.0288575	0.0564471
Pcdhga3	0.0438988	0.0348463	0.0484666	0.130316	0.0949596	0.0326258	0.0288319	0.100733
4732471J01Rik	0.0413864	0.0482915	0.0459738	0.0554481	0.0563751	0.0644919	0.0750486	0.0156271
C920021L13Rik	0.013309	0.0543619	0.0522209	0.0458983	0.0754074	0.0713343	0.0286145	0.0556981
Cdh4	0.0457379	0.0576238	0.0658803	0.0470658	0.0795897	0.0470898	0.057088	0.0710411
OTTMUSG00000016609	0.04279	0.027764	0.0372603	0.0301585	0.0387888	0.068096	0.024888	0.072372
Ptpro	0.0647352	0.0439953	0.025386	0.0197452	0.15169	0.0646307	0.0845868	0.0800463
Col7a1	0.0940164	0.0403963	0.023297	0.0739176	0.0882488	0.0709663	0.0523001	0.059155
Nlrp1c-ps	0.0382601	0.0587384	0.0430925	0.0607926	0.168214	0.0970174	0.0418979	0.0464969
Egf	0.0504303	0.0653906	0.0400454	0.0441486	0.0674093	0.0756155	0.0601185	0.0469918
Mag	0.0337595	0.0702815	0.056677	0.0304464	0.0818379	0.0738572	0.0186059	0.061132
Rundc3b	0.144484	0.0503776	0.0688688	0.0431544	0.0471717	0.00672722	0.058772	0.0351297
Nod2	0.0568751	0.0559807	0.0729235	0.0230406	0.0923191	0.0318217	0.0824103	0.0554812
Gm684	0.151001	0.0295307	0.0338091	0.0418747	0.0846698	0.0194879	0.0192644	0.0256391
Apba1	0.100814	0.0557276	0.0385677	0.0748911	0.133161	0.0764065	0.0720379	0.0531969
Fhdc1	0.0717544	0.0784882	0.0316643	0.0815932	0.0638545	0.0520932	0.0553889	0.042409
Spink5	0.0232524	0.0390079	0.0358203	0.0660365	0.0765222	0.0808964	0.0305175	0.0993477
Irf4	0.0423059	0.0744849	0.0719816	0.0780626	0.0688852	0.0722423	0.0664419	0.0547605
Ccdc158	0.0364001	0.138248	0.0294048	0.0789718	0.105123	0.0469349	0.0464016	0.0871688
Adgrg5	0.0390744	0.0524828	0.0378028	0.0282653	0.11986	0.0935602	0.0925139	0.0678912
Brsk1	0.0346605	0.00683215	0.00676882	0.0968191	0.0937427	0.0549637	0.0571217	0.15549
Rpgrip1	0.0837355	0.0659853	0.0736208	0.0485744	0.0771377	0.0344825	0.0485781	0.0438922
Fam227a	0.034049	0.0429423	0.0491309	0.0706607	0.0582615	0.03306	0.0555819	0.114971
Zfp980	0.109107	0.0167338	0.0144384	0.0140154	0.072931	0.0435425	0.0769284	0.0578525
Rgs9	0.0285239	0.0711077	0.0497819	0.0311173	0.0680917	0.0846215	0.0645779	0.0526502
Tbx21	0.068382	0.0720008	0.0334686	0.0516342	0.147557	0.190731	0.0748102	0.0503214
Inpp4b	0.071195	0.067636	0.083547	0.0695194	0.083022	0.0594744	0.0731347	0.049185
Slc22a21	0.0771979	0.00837989	0.0559043	0.0351301	0.112183	0.0638693	0.0526311	0.0423807
5430427O19Rik	0.079329	0.0530539	0.0552581	0.0616326	0.115843	0.0938069	0.0624964	0.0584356
Cd300ld4	0.230095	0.062342	0.0589103	0.0734631	0.120544	0.100727	0.166318	0.0716789
Cd300ld5	0.230095	0.062342	0.0589103	0.0734631	0.120544	0.100727	0.166318	0.0716789
Padi4	0.0334562	0.0142032	0.0949961	0.0201849	0.0572553	0.0370656	0.0456601	0.0123228
Plcl1	0.0698484	0.0340854	0.0549645	0.0601284	0.0656902	0.0628759	0.0905174	0.0870371
Dlec1	0.0459505	0.0732842	0.0798416	0.0745137	0.0734357	0.0279773	0.0276573	0.0185041
Ric3	0.0473874	0.0173087	0.065062	0.0326907	0.117253	0.0413881	0.0878233	0.0831133
Grip1	0.114082	0.169299	0.0852207	0.0933682	0.030658	0.0419874	0.0152329	0.0353101
Prdm16	0.0383982	0.0431094	0.0899584	0.0817691	0.101245	0.0674636	0.0667022	0.0739552
Fosb	0.0749287	0.0442219	0.0615973	0.0350984	0.0904422	0.00654769	0.00647224	0.00862658
Hivep3	0.0462996	0.0512911	0.0609561	0.106055	0.0876312	0.0775397	0.0894846	0.118164
Foxd2os	0.0756552	0.051479	0.122354	0.0991376	0.10343	0.0507926	0.0336709	0.0447393
Npcd	0.124852	0.0502004	0.0603318	0.0952648	0.180301	0.0422973	0.0166809	0.0878362
Zfp850	0.0731896	0.0674745	0.0454773	0.0443976	0.103853	0.0483915	0.0765133	0.0586831
Gm11545	0.0328052	0.0277169	0.0159549	0.0681103	0.0717997	0.0978258	0.0447753	0.0477298
Lmtk3	0.171513	0.182737	0.0339619	0.102945	0.0346223	0.00491908	0.0193519	0.0257553
Slc9b2	0.0775534	0.0576322	0.00959907	0.0813962	0.0291651	0.0753334	0.0108791	0.0710514
Zfp354c	0.0965884	0.0312535	0.0357783	0.0491465	0.110572	0.0764305	0.0798955	0.0828027
Sdcbp2	0.0777625	0.103978	0.0305786	0.110791	0.0616884	0.0522199	0.11771	0.0459993
1700030J22Rik	0.0589322	0.0681233	0.0359052	0.0531937	0.0652309	0.0572345	0.0245236	0.0645166
Tyro3	0.0984815	0.0270948	0.0784671	0.0968346	0.155737	0.0750965	0.0645688	0.0466657
Tlr11	0.100875	0.0632184	0.0529065	0.0330837	0.124935	0.111483	0.0888587	0.0500593
Trps1	0.0940583	0.0553925	0.0812155	0.0659189	0.0927886	0.0927852	0.0488938	0.0798764
Nek5	0.0366991	0.0613741	0.0442451	0.0439677	0.105966	0.030597	0.0302474	0.0533628
Gm16982	0.0421722	0.0427883	0.0649284	0.0406908	0.106039	0.0469189	0.0733781	0.0732122
Gm9079	0.0976978	0.0420087	0.036198	0.0882983	0.0728823	0.055002	0.067659	0.0183621
P4htm	0.0604269	0.0611417	0.0353683	0.0722787	0.128018	0.0798908	0.0531398	0.153942
Pcdhb14	0.0697606	0.0695391	0.0794566	0.0907383	0.116871	0.042611	0.0627366	0.0920322
Mmp17	0.0777051	0.0536968	0.019173	0.0413537	0.149432	0.0859487	0.0642031	0.10551
Evpl	0.0847507	0.0377832	0.013443	0.128319	0.0705473	0.0754546	0.0746054	0.0842997
Pcdhga4	0.0358223	0.0832045	0.112317	0.0293425	0.118847	0.06925	0.0608082	0.07812
Zbtb3	0.0425139	0.113669	0.0309584	0.0383529	0.0926844	0.070063	0.069273	0.0617619
Efr3b	0.0535862	0.0592019	0.029395	0.0483596	0.0880975	0.0373618	0.0586518	0.0442279
Sla2	0.0564998	0.102378	0.0546481	0.0399409	0.0553986	0.0970309	0.0603228	0.0646216
Neto2	0.103058	0.112308	0.048902	0.0513502	0.112538	0.0852132	0.104574	0.0951649
A630033H20Rik	0.0517773	0.0704999	0.0252672	0.0919828	0.165567	0.0573244	0.0705027	0.0659335
Fam184b	0.053189	0.0494107	0.0765269	0.094455	0.0576035	0.0472981	0.0920531	0.0696112
Ace2	0.05413	0.030685	0.0409011	0.057719	0.121633	0.0664311	0.0592459	0.0528022
Slc25a43	0.0695532	0.0588803	0.0998271	0.0421708	0.118001	0.0389903	0.038546	0.0258214
Zfp808	0.0849915	0.102071	0.096471	0.0917966	0.103027	0.0584366	0.0388024	0.0515279
Tmem154	0.127851	0.0607176	0.0570333	0.115665	0.0707397	0.0723055	0.064499	0.0574953
Eva1c	0.0669027	0.0931822	0.0717634	0.0449851	0.051585	0.0740293	0.0811037	0.107196
Gm16938	0.0751828	0.0917005	0.0335309	0.0658878	0.0409235	0.0831664	0.0153043	0.0404717
Klrc1	0.0660563	0.0559095	0.0846201	0.0789821	0.0544988	0.108299	0.0365882	0.0644424
Ankrd29	0.131079	0.0842868	0.00661949	0.0723219	0.0789814	0.074167	0.0371318	0.106358
Emid1	0.0795918	0.0953688	0.0445232	0.108166	0.132086	0.0509581	0.0379488	0.066815
Ankrd6	0.0898913	0.130785	0.0398076	0.054653	0.0538569	0.0405786	0.0499737	0.104633
Syt15	0.0524275	0.0487023	0.0102895	0.0749719	0.154618	0.0806215	0.0404084	0.0611549
Gm44505	0.0298596	0.0254294	0.0183724	1.58608e-06	0.0528696	0.088837	0.077429	0.128209
Flrt1	0.0413217	0.0474229	0.039978	0.0450606	0.0625071	0.0416652	0.104744	0.0865277
Cxcr2	0.153088	0.0427025	0.135423	0.0519575	0.124746	0.086906	0.0934959	0.0423197
Sh2d2a	0.0776867	0.0620054	0.0665453	0.0768642	0.0766316	0.119874	0.0505826	0.0930659
Col9a3	0.0463434	0.0262404	0.0448389	0.100147	0.174735	0.0927325	0.0590216	0.121054
Wdr78	0.0520555	0.077364	0.0558583	0.0210672	0.11171	0.0638955	0.0631736	0.0755114
Rbm3os	0.026352	0.0441758	0.0254908	0.0625102	0.0766001	0.0858923	0.138892	0.0757647
Sfrp1	0.0843487	0.03407	0.0244964	0.0542027	0.0640552	0.160741	0.0441378	0.0799453
4933409K07Rik	0.0231282	0.0518386	0.0524338	0.0392549	0.0834476	0.0768642	0.0887074	0.0819749
Omp	0.132722	0.153841	0.0706304	0.0504828	0.0415735	0.0581245	0.0116779	0.0309454
Pcdhb9	0.0217718	0.0485128	0.0690339	0.0935135	0.0975703	0.0183787	0.108096	0.180697
Zfp786	0.0843467	0.039416	0.0451042	0.0829301	0.0832038	0.0684263	0.100328	0.0895524
Xcr1	0.0199283	0.0701921	0.0663671	0.0762786	0.0864013	0.107212	0.106019	0.0645662
Alkbh3os1	0.176154	0.0595315	0.094403	0.116353	0.0420163	0.0316253	0.0918305	0.0209259
Gm21975	0.011342	0.115965	0.195401	0.195784	0.0405734	0.0118616	0.118502	0.0174003
Tpte	0.0850799	0.0436807	0.0417642	0.0516939	0.059258	0.0849439	0.102009	0.0503797
Zfp85os	0.0601827	0.0446544	0.0653551	0.027418	0.157704	0.0584497	0.049673	0.108191
Gm16576	0.04477	0.0680965	0.0355364	0.0678886	0.0946543	0.0802647	0.0621003	0.0936278
Runx2	0.100853	0.172125	0.088166	0.0941009	0.0752567	0.0315193	0.050643	0.0264914
Ncs1	0.157205	0.13369	0.0730709	0.133291	0.120394	0.0660207	0.01209	0.0555942
Kcnip4	0.0372623	0.0744527	0.0502201	0.0793849	0.128135	0.0574621	0.0882983	0.0219155
Tns4	0.0643171	0.0808978	0.0622417	0.0822516	0.136902	0.0461564	0.0204592	0.0539466
Trim16	0.131439	0.0981399	0.117102	0.0606876	0.0983414	0.0376666	0.0794996	0.0815128
Zfp599	0.125627	0.0869447	0.0822325	0.0944367	0.101146	0.0808909	0.0271565	0.0271669
Mfsd4b5	0.052789	0.0620624	0.0757647	0.0636402	0.0645557	0.0722046	0.0551175	0.0511555
St8sia3	0.0626491	0.0384838	0.0540145	0.0337815	0.104832	0.0465904	0.0384854	0.114953
Serpini1	0.0898371	0.0414932	0.0607589	0.0587367	0.196862	0.0919218	0.0687008	0.0712107
Adgrg2	0.0281036	0.0393501	0.0181806	0.0392288	0.0277155	0.0208357	0.0205968	0.0937339
LOC105246506	0.0296326	0.0509705	0.0100676	0.116312	0.0782402	0.0945867	0.0766172	0.125191
Avil	0.0718347	0.0307301	0.0212108	0.0262983	0.0846208	0.0639244	0.0240264	0.0632262
Pcdhgb1	0.0873882	0.0495491	0.053062	0.21658	0.0845909	0.0818427	0.0446216	0.0355609
Gm15441	0.0771657	0.0532388	0.0160423	0.0398805	0.123639	0.0177726	0.1046	0.0699573
Efhd1	0.036659	0.0207266	0.0119188	0.141481	0.0829921	0.0271994	0.0532843	0.10471
Prrx1	0.0587732	0.0423755	0.023019	0.107566	0.116431	0.0426167	0.0453221	0.0851683
Mcf2l	0.182491	0.185763	0.0688749	0.0804667	0.043303	0.0486239	0.0176665	0.0293365
Zfp521	0.0982659	0.0948313	0.0585024	0.0805867	0.083485	0.0784035	0.0737435	0.0975468
Gcnt7	0.0494558	0.0335542	0.103255	0.0822155	0.105215	0.0331041	0.0752376	0.0576983
Rbfox3	0.0621936	0.0673204	0.0643896	0.0587635	0.099446	0.102052	0.0489352	0.0521593
Lrrc48	0.0119734	0.0400018	0.0569932	0.0841439	0.135682	0.0264305	0.0644538	0.0853465
Pcdhga6	0.0239033	0.0188528	0.0722718	0.0720337	0.109771	0.0577742	0.0407208	0.0778965
Hdac9	0.0780305	0.0743438	0.0507859	0.0792689	0.103629	0.0559156	0.093813	0.0874954
Tigd3	0.0416421	0.0524828	0.030321	0.0620762	0.110243	0.0686396	0.0455963	0.075241
Ccdc173	0.0382056	0.0534204	0.164921	0.0306726	0.190462	0.083434	0.0957995	0.0555402
Fsbp	0.155017	0.0743396	0.0870663	0.10162	0.20052	0.0059762	0.042235	0.0196054
Rims2	0.221276	0.146538	0.112489	0.0399918	0.0756606	0.00622841	0.00308161	0.0405722
Fer1l5	0.0554916	0.0726896	0.0371294	0.0623359	0.084631	0.109482	0.115439	0.0557903
Gm17801	0.0629023	0.0655378	0.0623342	0.0751992	0.0769975	0.0176829	0.134952	0.113116
Unc93a	0.116556	0.049006	0.054587	0.147575	0.0308827	0	0.0350603	0.0928184
Wfikkn1	0.043385	0.0653609	0.0336773	0.0822516	0.108716	0.0574684	0.0475021	0.0874751
Naip1	0.0588684	0.0528287	0.0515305	0.0745335	0.0852465	0.0739518	0.111599	0.100437
Gm14308	0.060195	0.0561985	0.0772997	0.0711435	0.0732801	0.0713707	0.100881	0.0843562
Gm14430	0.060195	0.0561985	0.0772997	0.0711435	0.0732801	0.0713707	0.100881	0.0843562
Gm14434	0.060195	0.0561985	0.0772997	0.0711435	0.0732801	0.0713707	0.100881	0.0843562
Gm4724	0.060195	0.0561985	0.0772997	0.0711435	0.0732801	0.0713707	0.100881	0.0843562
Cdnf	0.0366029	0.0849908	0.0903203	0.0779997	0.0713165	0.0405471	0.0241846	0.15412
Gpr183	0.137504	0.0626602	0.0362547	0.155475	0.0800955	0.105542	0.0651135	0.0757147
Cdkl3	0.127924	0.0885555	0.112532	0.0961816	0.0674882	0.0349041	0.0413089	0.0548409
Kif15	0.153634	0.0944976	0.0911216	0.127695	0.250895	0.0455158	0.0548101	0.0466562
Skida1	0.103704	0.02568	0.0438875	0.0661092	0.232631	0.119834	0.0222832	0.0730044
Pcdhgb7	0.0590538	0.0637263	0.100761	0.0400816	0.127755	0.0560503	0.040151	0.0737928
Ttc25	0.0696376	0.0199195	0.117719	0.15341	0.0385638	0.0433111	0.100706	0.111515
Galnt3	0.176701	0.0940381	0.0574786	0.0985233	0.114887	0.0593024	0.0328666	0.10268
Pcdh7	0.10015	0.079645	0.046196	0.0948711	0.168215	0.0970181	0.0615718	0.0937042
Igf2bp3	0.0896568	0.324646	0.0488586	0.201311	0.0546907	0.0937934	0.0334182	0.0297546
Slc2a13	0.086171	0.160658	0.0771623	0.125633	0.0881755	0.0881728	0.0836552	0.0442679
Zfp287	0.0737195	0.0370444	0.0754368	0.0729386	0.101626	0.0627735	0.0760152	0.148279
Ttc26	0.128958	0.0403877	0.0562857	0.081885	0.156175	0.0643831	0.0861241	0.0465897
Klrb1c	0.0663506	0.0698644	0.0720399	0.0402115	0.128052	0.168634	0.0547841	0.0960371
Col6a5	0.162152	0.0735618	0.0688677	0.111935	0.192673	0.0979802	0.0754019	0.0652709
Pcdhgb4	0.0846473	0.0744342	0.108909	0.0589318	0.0385101	0.0594379	0.0610831	0.0765926
Syngr1	0.0588223	0.0415913	0.0569206	0.0817684	0.149814	0.0704024	0.0800259	0.0989679
Pclo	0.0339649	0.0395224	0.0742979	0.0418794	0.109374	0.096494	0.0974888	0.0565334
Gucy1a2	0.0558788	0.0865895	0.0676529	0.064991	0.120065	0.0858747	0.0949731	0.083259
E130317F20Rik	0.0246441	0.0615579	0.0530925	0.0585285	0.0541739	0.0607606	0.0665739	0.0795966
E030024N20Rik	0.0789691	0.041096	0.0569113	0.0703431	0.0746527	0.0836824	0.0382067	0.104531
4930539E08Rik	0.152155	0.0836518	0.0866873	0.0459835	0.123979	0.0477476	0.0523559	0.102917
Rad54b	0.143166	0.0690953	0.0919977	0.0598536	0.201848	0.0615589	0.0410953	0.095196
Pigz	0.0892391	0.0919036	0.0390323	0.083532	0.0495682	0.0986641	0.0222579	0.0441946
Zgrf1	0.0801412	0.0499175	0.103476	0.0486604	0.243839	0.0619379	0.0777967	0.050111
Arhgap28	0.081703	0.0487933	0.0201804	0.0833645	0.171718	0.107769	0.0542682	0.112307
Pcdhb17	0.124288	0.0730229	0.0896446	0.0870595	0.0913539	0.0952966	0.101231	0.0682967
Ppp1r3d	0.073518	0.067778	0.0711531	0.0878606	0.12306	0.0668794	0.0945678	0.205294
Foxred2	0.109891	0.0823511	0.0689925	0.194712	0.177743	0.0497957	0.0248252	0.0460178
Speg	0.0907498	0.0784076	0.0393133	0.0851853	0.159001	0.0866961	0.0857245	0.133368
Ceacam2	0.0385616	0.0824499	0.0587644	0.0275397	0.0961431	0.120867	0.0895998	0.0225135
1700061I17Rik	0.0989975	0.037909	0.0218546	0.105454	0.149193	0.121075	0.108198	0.049111
Mpp2	0.105374	0.0719356	0.13127	0.125666	0.162915	0.0651994	0.0984472	0.0702097
Zfp458	0.0379245	0.0685655	0.101623	0.0822284	0.0917486	0.0281414	0.0885188	0.0460901
Trim6	0.139013	0.260535	0.0279513	0.10151	0.0838533	0.0695238	0.0127442	0.0253867
1700088E04Rik	0.112282	0.0207401	0.0228896	0.150677	0.117684	0.0241641	0.025751	0.0981635
Camkk1	0.118029	0.100172	0.0309643	0.0077541	0.0927013	0.13036	0.0419696	0.109356
Tmc3	0.0854111	0.168718	0.0920965	0.0668126	0.112854	0.0507695	0.0933891	0.143969
Ebf4	0.0574094	0.0553755	0.0320057	0.0971462	0.11111	0.0812005	0.0540189	0.150901
Rin1	0.122991	0.06182	0.0458218	0.0751123	0.145391	0.0638401	0.0290331	0.0612696
Chst11	0.131447	0.0764558	0.0348047	0.0895341	0.190416	0.0828831	0.111009	0.108308
4930451G09Rik	0.0541862	0.0839935	0.0815592	0.0828443	0.0307818	0.0431002	0.0509827	0.100263
Vstm5	0.149317	0.0188311	0.042824	0.0399322	0.16721	0.119555	0.0837668	0.110684
Itga11	0.286345	0.254716	0.076687	0.15447	0.0907796	0.0396057	0.029465	0.064704
Lurap1	0.120096	0.0518687	0.0737736	0.0553331	0.0897666	0.0343191	0.0505966	0.0671009
Lrrc4c	0.056839	0.0441382	0.0459779	0.0624573	0.114434	0.0629166	0.0672701	0.055446
Fut1	0.0840867	0.0781726	0.0892832	0.10042	0.0667352	0.00957291	0.0919449	0.0740471
Rrad	0.222968	0.0354482	0.0538462	0.0827591	0.146181	0.0765974	0.0307731	0.10016
Slamf6	0.11423	0.0529996	0.0521035	0.10585	0.121013	0.0498458	0.0685299	0.176039
2310007B03Rik	0.186078	0.0776395	0.164078	0.0987766	0.167126	0.0104532	0.0408951	0.0675542
Rassf9	0.101795	0.043806	0.0402318	0.0740752	0.148131	0.165617	0.0455328	0.0751376
6430562O15Rik	0.0653839	0.0664728	0.100164	0.0630149	0.0262586	0.0443044	0.0716062	0.111247
Syn1	0.0745219	0.0853818	0.122404	0.0968832	0.11208	0.104125	0.0742883	0.0887312
Nkd2	0.106875	0.0796273	0.0591146	0.112114	0.185771	0.0304404	0.052257	0.0789227
Misp	0.0453032	0.0307226	0.0176929	0.0542441	0.218555	0.0794532	0.0785607	0.165176
Cd244	0.0976728	0.0875334	0.0673826	0.0560167	0.144876	0.0832719	0.0761678	0.100727
Pcdhga5	0.0705535	0.0739765	0.0417402	0.0860174	0.109771	0.124181	0.0407208	0.0159193
Rhoh	0.129158	0.0990797	0.021614	0.0942266	0.159598	0.091932	0.043774	0.107846
Itk	0.0330951	0.0823116	0.0365322	0.105209	0.122019	0.136566	0.0515081	0.133517
Fam217b	0.149818	0.0809073	0.101317	0.146383	0.139024	0.0642212	0.0840547	0.0565987
Pdzd2	0.0966201	0.0858862	0.107057	0.113444	0.0814146	0.0703103	0.0850956	0.101112
Ush1g	0.12754	0.124677	0.0663206	0.0977665	0.113096	0.0758242	0.0676466	0.0504302
Il17rd	0.0844446	0.0824076	0.0965614	0.103886	0.123214	0.0503595	0.0895375	0.107206
Fam198b	0.168433	0.114723	0.0606432	0.105374	0.14232	0.101075	0.0508391	0.0341042
9230110C19Rik	0.108104	0.0579921	0.104665	0.0167562	0.132125	0.075801	0.0749479	0.0991269
Ereg	0.0582217	0.130569	0.0762923	0.0941678	0.0625349	0.0928116	0.0466161	0.0693976
Tnfrsf13c	0.0574431	0.0390079	0.0555852	0.0953216	0.142922	0.159826	0.0751164	0.131
Lgi4	0.108821	0.0652018	0.026011	0.0535298	0.157388	0.0973715	0.135659	0.0739635
Vgll3	0.0846508	0.17553	0.057218	0.0707328	0.150572	0.0294544	0.0505766	0.0576814
Hhipl1	0.0505566	0.0215362	0.040879	0.0898432	0.174977	0.0741615	0.0733267	0.120264
Kcnip3	0.0850935	0.0920491	0.0534869	0.0661405	0.135434	0.0940955	0.0801132	0.105899
Nxpe3	0.0973897	0.0908433	0.0397628	0.0451861	0.118338	0.100472	0.0669886	0.121744
Akap5	0.05893	0.0498591	0.0601279	0.0589827	0.113998	0.0863293	0.0714806	0.0807798
Trerf1	0.0877086	0.0863436	0.0459009	0.0911887	0.181313	0.109429	0.074082	0.134594
Rasgrf2	0.048865	0.0600005	0.0965216	0.067287	0.062706	0.058185	0.120579	0.123193
Krt80	0.0855593	0.0418686	0.0712739	0.0299368	0.207795	0.0682049	0.106433	0.140288
Stk32c	0.0948353	0.0326953	0.0557814	0.102249	0.0935548	0.114907	0.0213369	0.162523
Vangl2	0.120299	0.039143	0.091798	0.0779095	0.167694	0.0470623	0.0794471	0.177797
Ttc12	0.09525	0.0708935	0.114367	0.0720845	0.149728	0.0989268	0.0978225	0.161609
Gm13212	0.134604	0.0298767	0.0848929	0.0525047	0.164426	0.111331	0.178015	0.0855572
Xntrpc	0.0303954	0.0836525	0.121807	0.0601843	0.0485706	0.0865739	0.242874	0.0668929
Ttbk1	0.0504685	0.0764524	0.0814705	0.0860609	0.0830288	0.0351766	0.0787649	0.0552662
0610010B08Rik	0.0559968	0.0754299	0.0860113	0.0683249	0.0845201	0.0930686	0.0959345	0.109549
4930459C07Rik	0.206574	0.0155258	0.103578	0.127569	0.325384	0.0798696	0.0400263	0.0531458
Tnfsf14	0.10375	0.0784725	0.0566643	0.02843	0.113291	0.0774358	0.0387901	0.0515117
Stat4	0.0487922	0.103802	0.168069	0.114543	0.146137	0.0987753	0.0608845	0.109771
Tmem51os1	0.0863157	0.11332	0.0601685	0.0450757	0.0613276	0.055309	0.0546822	0.0366983
Runx1	0.0937745	0.0501898	0.0630187	0.0605355	0.241366	0.0816144	0.0680854	0.110771
Cyp4f39	0.0169656	0.0355418	0.0164095	0.0304234	0.0975906	0.082768	0.099411	0.0610862
Kiss1r	0.0417784	0.0923184	0.0270721	0.0500356	0.126637	0.0763142	0.0382212	0.11895
Pde10a	0.105498	0.0676238	0.131424	0.101513	0.121546	0.102506	0.139995	0.0511087
Mmp28	0.112865	0.0678061	0.0481721	0.130783	0.148868	0.0810157	0.0940644	0.0897558
4930577N17Rik	0.104374	0.0847977	0.0567304	0.0339362	0.0976054	0.0621857	0.0759152	0.0857068
Fam13c	0.0924402	0.0783496	0.0304493	0.0817275	0.158258	0.108755	0.0614767	0.180465
Cd160	0.105933	0.0490747	0.0717743	0.107599	0.0491772	0.0461507	0.0985381	0.0723521
Pycr1	0.226558	0.232395	0.0932918	0.114993	0.136918	0.0583317	0.0414278	0.0111686
Ankdd1b	0.0913864	0.088185	0.0574887	0.0710659	0.102582	0.0441681	0.0860486	0.0484554
Tekt2	0.0295994	0.0617159	0.0705446	0.0528966	0.126944	0.0164919	0.064133	0.125583
Zc3hav1l	0.0569469	0.0839608	0.117349	0.0563402	0.134988	0.126907	0.0694817	0.133545
Cds1	0.083086	0.128728	0.0959811	0.0669066	0.12899	0.0918819	0.0731347	0.119954
Iglon5	0.0596659	0.0923922	0.0738182	0.0207549	0.154468	0.137987	0.0561447	0.156638
Trpc3	0.0650334	0.0599419	0.0685228	0.0846303	0.0755094	0.0972696	0.0520943	0.126917
Ifit1bl1	0.117371	0.128924	0.0967368	0.0769907	0.0811473	0.149129	0.0204805	0.0932174
Cdk5r1	0.0839683	0.0667926	0.0663817	0.0320924	0.0978454	0.0701954	0.0694039	0.0542876
Phf21b	0.0471712	0.0834762	0.0734494	0.0633799	0.0748575	0.0902044	0.10761	0.125842
Pkib	0.167454	0.0729982	0.0561287	0.0820397	0.219512	0.159131	0.075076	0.119356
Nectin4	0.145425	0.083564	0.0544456	0.0818638	0.247768	0.0891252	0.0881267	0.0990831
Cdc6	0.314689	0.0931173	0.0890974	0.0669149	0.355377	0.0312859	0.0360194	0.0478471
Plxna4os1	0.155175	0.0861981	0.0335552	0.0415611	0.163463	0.112337	0.037988	0.115087
Map9	0.0529077	0.047684	0.0377188	0.059181	0.102545	0.0888668	0.0541211	0.0767376
Prkcg	0.0835885	0.0592507	0.093963	0.115815	0.115469	0.0546381	0.113375	0.0515117
Ak7	0.0635804	0.100007	0.139685	0.0842405	0.0762868	0.0550194	0.0390624	0.0313462
Tas1r3	0.0983434	0.0526736	0.0543239	0.0816825	0.061396	0.0955471	0.0813553	0.0901522
Ptger4	0.134532	0.0771801	0.0881545	0.101207	0.150744	0.0867192	0.0577272	0.140258
Sspo	0.0943118	0.17402	0.151187	0.0965439	0.104915	0.0637563	0.0750212	0.0635616
Lrrc49	0.0630025	0.0763942	0.0274157	0.0915685	0.166413	0.0847705	0.0985496	0.0912374
8430429K09Rik	0.124226	0.0849772	0.0654062	0.0709409	0.145874	0.0838574	0.0558382	0.0980786
Slc16a4	0.117844	0.0650849	0.10625	0.0517338	0.0675799	0.0758064	0.0840547	0.157803
Cd3e	0.0904436	0.0890377	0.0444392	0.0549928	0.159576	0.208513	0.0828599	0.15107
Serpina3c	0.0519358	0.0439299	0.0253442	0.0468643	0.0637418	0.0991551	0.0144212	0.12935
Gm21948	2.00784e-05	3.15401e-05	0.0790647	0.00061605	0.000821799	0.104255	1.25484e-05	0.000890705
Gm1600	0.063271	0.0454349	0.0704216	0.120331	0.0995127	0.0273343	0.159913	0.138649
Rell2	0.152668	0.116099	0.0753574	0.0759543	0.0962538	0.0772936	0.0743897	0.071311
Wnt9a	0.0849731	0.0556947	0.04487	0.0477216	0.145141	0.0585434	0.0859732	0.038859
Phtf1os	0.0889618	0.0959291	0.0804182	0.10546	0.109483	0.0883424	0.101269	0.0832358
Tsga10	0.0524521	0.0574102	0.0949522	0.0810853	0.121179	0.0694087	0.0962841	0.190038
Zfp647	0.0571784	0.0719638	0.0910702	0.0795003	0.101766	0.14358	0.170693	0.109478
Zfp82	0.173342	0.0756524	0.0983488	0.113896	0.0819504	0.0501948	0.0772341	0.0749821
4933408B17Rik	0.100455	0.0624421	0.0800504	0.077403	0.0903684	0.11102	0.0904361	0.0675542
Ttll13	0.0220948	0.0309624	0.0631882	0.0438958	0.092131	0.0878308	0.0714401	0.124704
Flt3	0.105994	0.0753012	0.05791	0.0854845	0.154141	0.104565	0.115819	0.136333
Sncaip	0.118367	0.10046	0.114616	0.0528966	0.0701442	0.130733	0.100906	0.0797611
Rgs7bp	0.117722	0.1386	0.0581204	0.0674562	0.116145	0.0906346	0.109235	0.128634
Trp53cor1	0.0901719	0.0764182	0.0807573	0.0996426	0.082302	0.107083	0.148997	0.120449
Mis18bp1	0.15791	0.138562	0.1187	0.0716817	0.260265	0.0244728	0.0597372	0.0558522
Cldn34c1	0.110174	0.0720132	0.100612	0.0939428	0.0521719	0.0585607	0.106719	0.14066
Gm11696	0.116558	0.0672023	0.0542332	0.0852506	0.0929381	0.112669	0.0863524	0.113571
Arc	0.0712396	0.0953263	0.0956274	0.0685172	0.0633949	0.0478038	0.0316786	0.0421015
Gpr68	0.0562505	0.108685	0.0779778	0.0890561	0.0675258	0.147712	0.139761	0.133454
Msantd1	0.0702459	0.0851323	0.075343	0.074876	0.135404	0.102722	0.109727	0.0796444
Cxcr5	0.0829934	0.0771534	0.0326713	0.173789	0.0976991	0.0738847	0.0278301	0.187213
Pdzd4	0.0497496	0.0739655	0.0896161	0.0530535	0.075623	0.13111	0.106937	0.155787
Hmga2-ps1	0.180541	0.0610756	0.042293	0.0523461	0.191009	0.0641935	0.0634682	0.0634925
Clspn	0.338206	0.167618	0.132483	0.0632222	0.3375	0.0489014	0.0195333	0.0324225
Ank1	0.0140639	0.0138395	0.0689379	0.0112723	0.0173454	0.00781731	0.00772726	0.00344081
Stil	0.286187	0.191302	0.11459	0.0862478	0.262427	0.0360282	0.0617647	0.0238515
Tspyl3	0.0570324	0.112062	0.0753505	0.0847997	0.136721	0.130999	0.047064	0.12229
Zfp712	0.0926208	0.105221	0.0586476	0.06605	0.0861519	0.0848419	0.0722005	0.0800347
Tro	0.0425341	0.0907064	0.0726814	0.0580704	0.102672	0.215633	0.091687	0.10016
Lpar5	0.0146704	0.119291	0.0559379	0.0691575	0.228146	0.140174	0.108955	0.0837811
Btbd11	0.0802545	0.10375	0.0879543	0.104276	0.140855	0.127368	0.0954856	0.0903779
Etv1	0.0971611	0.123907	0.0650137	0.0982363	0.10558	0.107393	0.106197	0.0680011
Nr4a3	0.0276473	0.0365291	0.125492	0.0972305	0.0690965	0.0521284	0.16508	0.106761
Ccdc160	0.0983744	0.128986	0.0952358	0.101178	0.0284005	0.123613	0.0926411	0.160854
Colgalt2	0.0958799	0.085664	0.0263876	0.0709917	0.0689283	0.0598371	0.0357863	0.078383
Gulp1	0.00748695	0.0680115	0.021614	0.06177	0.200109	0.165049	0.0564931	0.146048
Vwa7	0.0960452	0.0797665	0.0748534	0.0585127	0.151612	0.124649	0.104059	0.109375
Gzmm	0.0314762	0.0527031	0.0602692	0.0377238	0.163015	0.0856551	0.0846943	0.0902017
Pakap	0.0762061	0.0384223	0.0158678	0.0527811	0.193653	0.244978	0.0461278	0.106601
Relt	0.136114	0.0717565	0.124809	0.074254	0.217359	0.0518376	0.0679358	0.100779
Sema5a	0.0998028	0.0763799	0.0778063	0.130448	0.147118	0.0671877	0.0685918	0.165451
Rad54l	0.300486	0.123213	0.0685736	0.0514099	0.331262	0.0239678	0.00794106	0.102486
Slc12a8	0.0672496	0.0287423	0.0650816	0.103675	0.135941	0.0816464	0.0663833	0.106706
Rab19	0.0334312	0.0965351	0.0795331	0.0400614	0.230662	0.0731484	0.0545807	0.141249
Sez6l2	0.0576358	0.11437	0.114729	0.115332	0.0953493	0.100763	0.0692344	0.10768
Gab3	0.158813	0.102469	0.0885473	0.0373215	0.165967	0.0345023	0.131847	0.117823
Dio3os	0.0847895	0.0146562	0.0660266	0.0616011	0.050764	0.0192458	0.019025	0.0502054
Bbof1	0.0599745	0.0672651	0.0674763	0.0949225	0.106663	0.109011	0.054866	0.18212
Fancd2	0.18814	0.0879224	0.112963	0.11331	0.29864	0.0408883	0.0453968	0.0404383
Fhad1	0.0819279	0.0533692	0.0378607	0.119946	0.126324	0.0906048	0.0741793	0.0428705
Piezo2	0.0986224	0.100102	0.0553289	0.0920741	0.161142	0.0588617	0.135084	0.11136
Slc25a53	0.073518	0.078771	0.0774508	0.103275	0.0980105	0.102737	0.0732883	0.0589477
E2f7	0.12497	0.11248	0.153302	0.0948117	0.108452	0.0576604	0.0951946	0.0584625
Paqr8	0.0976978	0.0868476	0.103706	0.0710659	0.0917113	0.0922927	0.117038	0.0999415
Gm17746	0.0968508	0.144585	0.296662	0.0473427	0.132058	0.0437779	0.0432799	0.0290083
Tubb4a	0.133955	0.0334351	0.0287985	0.093262	0.185308	0.226021	0.0539474	0.126285
Bbs12	0.0803234	0.0827298	0.0522928	0.0540911	0.186508	0.117272	0.0397019	0.128348
Runx3	0.162707	0.0616134	0.127448	0.0804626	0.180679	0.1279	0.0676352	0.128455
9330102E08Rik	0.0513376	0.0855674	0.0924368	0.081358	0.0780154	0.0568385	0.0984371	0.0984741
Ercc6l	0.239686	0.128724	0.108988	0.0988015	0.263081	0.0521711	0.0627951	0.0459561
Dgkh	0.0740498	0.0983515	0.0592768	0.108549	0.110266	0.10515	0.166446	0.137088
Rab27b	0.0438564	0.0395141	0.0142829	0.13276	0.219526	0.0893788	0.0480174	0.167856
Gpm6b	0.0761541	0.105937	0.0576495	0.105618	0.177154	0.102307	0.056059	0.127617
Gm15787	0.0318555	0.0788414	0.104521	0.0569589	0.121096	0.136224	0.0852248	0.0686041
Stox2	0.0526146	0.0794682	0.101943	0.100393	0.111423	0.112125	0.166302	0.126881
Igsf3	0.102908	0.0896866	0.0885853	0.095595	0.129263	0.0980139	0.115545	0.0906909
Tnfaip6	0.0547604	0.0912009	0.0134305	0.0494212	0.1188	0.0900011	0.0302785	0.0599576
Grap2	0.114576	0.0909415	0.0966309	0.0969291	0.148833	0.122517	0.0555747	0.106431
Atp10a	0.128864	0.106232	0.106565	0.117716	0.177873	0.0921452	0.0784452	0.0981419
Ulbp1	0.0950467	0.184483	0.103111	0.0578279	0.149415	0.0923421	0.0528816	0.15322
Grk4	0.0751396	0.05191	0.0947185	0.0952196	0.0695963	0.0981844	0.111837	0.108613
Cacna2d1	0.117331	0.0972272	0.0454064	0.100278	0.260214	0.105204	0.131149	0.141117
Tcte2	0.0621071	0.115668	0.0152617	0.110033	0.076176	0.0518556	0.0512673	0.13291
Dnm3os	0.0660888	0.0786194	0.0429518	0.132486	0.162732	0.154013	0.124254	0.137473
Pknox2	0.0494832	0.0623216	0.0301097	0.0808323	0.0784903	0.107573	0.0673983	0.131837
Xlr	0.118764	0.0628588	0.115	0.0450379	0.134384	0.0821201	0.0411701	0.145591
Pdxp	0.117856	0.0912117	0.0425499	0.188295	0.0958211	0.152625	0.0599419	0.169273
E130112N10Rik	0.0646696	0.0547319	0.062583	0.0960338	0.0637877	0.0362257	0.0879176	0.0475734
Mecom	0.150193	0.170892	0.0949292	0.1393	0.0854648	0.0831024	0.0524382	0.0807982
BC037704	0.0549828	0.0915665	0.104514	0.0528705	0.0858162	0.0727369	0.106575	0.155268
Tmem246	0.122003	0.0917601	0.0568021	0.0872551	0.127148	0.0728919	0.0798607	0.125785
Hs3st3a1	0.0988696	0.0725984	0.0726162	0.0688967	0.130916	0.0869067	0.125732	0.188286
Stk36	0.10294	0.0599326	0.0645708	0.0602409	0.132598	0.113757	0.112493	0.125468
Lmod1	0.15054	0.196314	0.0954161	0.0922765	0.138428	0.120545	0.0246428	0.064826
Nrtn	0.199699	0.0179519	0.0408403	0.0254985	0.0820969	0.0695712	0.134442	0.176674
Traf1	0.154599	0.0625258	0.0552865	0.114348	0.110588	0.164776	0.0987847	0.10676
Slc9a5	0.161705	0.140824	0.0765338	0.0944638	0.204192	0.0874567	0.0686965	0.102623
Kctd1	0.107958	0.0816839	0.041553	0.108053	0.1122	0.0806058	0.0470252	0.0968657
Fermt1	0.0664616	0.0801917	0.0564338	0.0648947	0.177277	0.0690541	0.103409	0.0903684
A630089N07Rik	0.14925	0.174656	0.162794	0.120716	0.184132	0.122557	0.0673674	0.103516
Prkar1b	0.0638151	0.0867614	0.0234691	0.0576105	0.263852	0.113065	0.0440347	0.168669
Gm5088	0.109265	0.07715	0.117046	0.104586	0.0995181	0.135765	0.0838771	0.107549
Cphx1	0.0775165	0.0988123	0.0290319	0.110846	0.136144	0.172025	0.132629	0.0192483
Mroh2a	0.103598	0.0908521	0.0918677	0.096693	0.102207	0.0969965	0.0692733	0.0542077
Nlrp1b	0.0881633	0.120568	0.085341	0.0889258	0.234465	0.0974787	0.125923	0.0624506
Slc4a3	0.0830751	0.0824478	0.0193274	0.0935669	0.203232	0.102303	0.11141	0.133416
Sphk1	0.130162	0.0720255	0.0462932	0.144441	0.20533	0.153436	0.0728083	0.283321
Nyap1	0.190969	0.0887027	0.152121	0.124735	0.0855008	0.0418553	0.0683196	0.0368535
B230217C12Rik	0.125863	0.121504	0.138485	0.0661586	0.254136	0.0410917	0.0605146	0.105927
3010003L21Rik	0.0863633	0.0106836	0.0364218	0.103123	0.0613618	0.0822339	0.145734	0.2705
Itgb4	0.0775445	0.0744006	0.0380145	0.124914	0.19664	0.06288	0.0583612	0.107139
Pcdhga12	0.0527532	0.0922115	0.141373	0.0724324	0.0896873	0.0884734	0.0727507	0.105909
Prkar2b	0.0650368	0.0658049	0.0255058	0.100304	0.207386	0.0578598	0.145581	0.0758085
Kif7	0.171991	0.0651271	0.0515813	0.0750958	0.191206	0.0431584	0.0942861	0.12444
Cacna1c	0.0534322	0.289093	0.162978	0.263221	0.0598703	0.0559295	0.0344028	0.0457081
3110039I08Rik	0.0871213	0.111867	0.0246017	0.142921	0.216883	0.16775	0.095254	0.15549
Gpr18	0.114688	0.110701	0.0956976	0.1552	0.143913	0.177749	0.0369191	0.142378
6330415G19Rik	0.07837	0.0687885	0.0916003	0.104916	0.0899916	0.0612394	0.0787704	0.0730044
Zkscan4	0.0452772	0.053117	0.095123	0.135459	0.162674	0.0399283	0.0880106	0.103666
Zfp607b	0.134962	0.154496	0.163652	0.13508	0.0502655	0.0912164	0.0950447	0.0999152
Trim43c	0.0824424	0.157888	0.0362848	0.0529488	0.167051	0.181615	0.121618	0.0872429
Slc2a3	0.103413	0.105503	0.0796109	0.117107	0.132795	0.102666	0.107276	0.0957786
Fndc1	0.0925018	0.120515	0.137364	0.156433	0.0408636	0.133509	0.085409	0.0867573
Ppp1r3f	0.0868911	0.128947	0.14629	0.11798	0.109298	0.0821732	0.120674	0.0906523
B3gat2	0.0619518	0.0992501	0.109257	0.143375	0.0491204	0.101635	0.0737503	0.044616
Fcho1	0.107491	0.127109	0.0681917	0.128173	0.182187	0.0710405	0.0838866	0.137269
Nlrc4	0.133336	0.117784	0.0767239	0.114204	0.147192	0.123675	0.133985	0.11451
Gp1ba	0.0561921	0.0740121	0.0543738	0.0672324	0.0785395	0.121832	0.0954985	0.0701009
Usp43	0.264566	0.041619	0.138389	0.104372	0.25293	0.0491363	0.0591549	0.0852941
Mtcl1	0.208281	0.0756442	0.291906	0.0754135	0.0965722	0.0402899	0.039831	0.0528876
Kbtbd11	0.128662	0.0763142	0.107443	0.173821	0.10361	0.109476	0.0951615	0.125583
Tnfsf13b	0.113796	0.0650849	0.110184	0.121179	0.238591	0.0850085	0.150543	0.230672
Chadl	0.0937251	0.0365343	0.0744116	0.224054	0.100479	0.0665713	0.146259	0.111492
Sh2d5	0.142162	0.148134	0.067208	0.114929	0.0884306	0.0693332	0.0759707	0.0611167
Vil1	0.237364	0.474718	0.0342432	0.0340278	0.0554559	0.0392124	0.0156314	0.0311074
Kcnd1	0.118007	0.0862641	0.0663987	0.0952493	0.148035	0.0881857	0.146405	0.0831943
Whrn	0.049831	0.0790422	0.033919	0.0537922	0.0872951	0.071322	0.117395	0.0723096
4930579G18Rik	0.0744945	0.0128385	0.11369	0.139911	0.0445367	0.0168623	0.173548	0.107691
Phactr1	0.0586324	0.0647653	0.0567368	0.108146	0.113433	0.0609259	0.106679	0.160319
Rnf32	0.0411372	0.0687258	0.0133889	0.081206	0.143495	0.0604355	0.0743109	0.0597747
Pi16	0.229503	0.0575819	0.119964	0.0699844	0.251483	0.186142	0.174488	0.0709896
Nhsl2	0.106216	0.0887244	0.101284	0.117157	0.112661	0.1156	0.112571	0.134577
Prrg1	0.12194	0.0860344	0.16655	0.169098	0.140245	0.0423303	0.0767773	0.131379
Ank2	0.0861744	0.0718279	0.0847637	0.0778541	0.167884	0.124194	0.0727802	0.100327
E330033B04Rik	0.0650747	0.0631589	0.0874153	0.0815966	0.0828994	0.0859922	0.102128	0.107824
Dnaaf3	0.0890411	0.107765	0.0861914	0.0948698	0.152639	0.108981	0.0656224	0.15549
Vldlr	0.0397795	0.02696	0.117309	0.0785613	0.148518	0.072704	0.158962	0.18779
Fam64a	0.431414	0.123113	0.140307	0.105836	0.222359	0.0168051	0.0492733	0.0864991
Slc23a3	0.0945273	0.114359	0.071668	0.136725	0.0525484	0.0589824	0.0697002	0.107056
Dzip1	0.10605	0.0687449	0.0854852	0.126465	0.132198	0.0976438	0.119714	0.157567
Spire1	0.114034	0.100223	0.0865976	0.111693	0.182911	0.0989086	0.137772	0.105329
Lax1	0.134826	0.157908	0.130576	0.150321	0.149876	0.120262	0.080365	0.0933702
A330093E20Rik	0.0677089	0.0573288	0.091978	0.0823845	0.0742965	0.065449	0.169004	0.13955
Slc2a4	0.00789443	0.0779717	0.0452144	0.178629	0.0685944	0.0601943	0.0924503	0.111364
Ccdc114	0.257836	0.0748322	0.0854824	0.174905	0.16126	0.0398525	0.009951	0.052316
Car9	0.109751	0.0840609	0.0541092	0.0537712	0.247387	0.0497307	0.119909	0.0967483
Kcnt2	0.108708	0.0832556	0.0640681	0.0662621	0.158024	0.193135	0.113063	0.08029
Foxj1	0.0677083	0.132576	0.0331349	0.157595	0.206627	0.0657635	0.0650209	0.18973
Camta1	0.0569732	0.0691138	0.0671004	0.102279	0.112246	0.0812333	0.0958623	0.112007
Angpt1	0.0707012	0.105203	0.0779402	0.113531	0.0890608	0.121086	0.10926	0.1845
4930509E16Rik	0.241248	0.0157332	0.0534135	0.129208	0.456044	0.0809128	0.0993309	0.0800347
P2ry10	0.128444	0.121376	0.0451356	0.178332	0.119575	0.165451	0.0677011	0.100434
Cd27	0.148056	0.0813464	0.0538126	0.0986958	0.0946637	0.091385	0.0608656	0.119312
Ccdc73	0.0771945	0.136633	0.105587	0.0269589	0.107589	0.149099	0.0902728	0.111548
Tmem221	0.240134	0.0832474	0.0950562	0.0513771	0.273028	0.108524	0.0469737	0.0210744
Cdc7	0.303463	0.195424	0.109082	0.193405	0.220188	0.103257	0.0299179	0.049543
Cphx3	0.0560563	0.0716021	0.0861383	0.0804134	0.0990016	0.125514	0.096413	0.150822
Fut10	0.141864	0.0615333	0.102286	0.106557	0.212666	0.094134	0.074939	0.0991154
Tlr9	0.209312	0.0945388	0.0368673	0.111528	0.302335	0.109931	0.0955592	0.108749
Apol7e	0.0858964	0.106346	0.0917032	0.0786139	0.204267	0.108149	0.0756011	0.153761
Def6	0.149006	0.0567883	0.0829546	0.102336	0.181561	0.0742369	0.0528075	0.20061
9530027J09Rik	0.100911	0.0652742	0.0422905	0.0349836	0.116284	0.0504993	0.0667051	0.0455955
Cit	0.109145	0.135503	0.168344	0.147798	0.0837655	0.0905283	0.0961755	0.161207
Pgbd1	0.0848167	0.0618104	0.148932	0.162835	0.0602538	0.0676094	0.0798518	0.130781
Cenpi	0.289578	0.168389	0.149916	0.111831	0.465159	0.0199964	0.00661916	0.0175909
Dbndd1	0.0982349	0.103378	0.10275	0.0499983	0.127819	0.143024	0.12451	0.20737
Ly6g5b	0.0622224	0.119997	0.0602132	0.098394	0.100885	0.0911047	0.0457454	0.0607003
1110002J07Rik	0.0679917	0.0290638	0.0577375	0.0310213	0.229577	0.223151	0.220762	0.0983879
Gm14137	0.0779751	0.106543	0.166144	0.0931592	0.0972009	0.116372	0.0548484	0.102777
Ndn	0.091735	0.0885222	0.0130255	0.0790517	0.187412	0.169724	0.0147601	0.0390447
Prdm1	0.177465	0.111417	0.119428	0.156189	0.113881	0.096666	0.0778603	0.102946
Tex9	0.114265	0.0514438	0.070377	0.0727191	0.180815	0.115772	0.0826924	0.164341
2210406O10Rik	0.0259842	0.0327949	0.0251349	0.12077	0.0632291	0.252804	0.200949	0.128333
Zcchc3	0.124631	0.111468	0.0548895	0.116751	0.129499	0.0780701	0.1216	0.131334
Myo5a	0.14366	0.0708042	0.0472919	0.125305	0.3245	0.110218	0.114811	0.143619
Xirp1	0.0114321	0.0287521	0.0110566	0.0137202	0.0699539	0.106326	0.0166828	0.0973573
Dynlt1a	0.117472	0.0951386	0.100934	0.112422	0.247246	0.0789459	0.073062	0.0735433
Dpf3	0.0862077	0.0587273	0.0780305	0.116125	0.117701	0.13774	0.0942577	0.124403
9930012K11Rik	0.169601	0.144323	0.0742006	0.116739	0.272115	0.108141	0.0603854	0.0325323
Hcn2	0.171215	0.166875	0.171897	0.143756	0.119049	0.0974598	0.0600632	0.0795713
G530011O06Rik	0.0932877	0.156388	0.0761178	0.16561	0.162191	0.0966903	0.0987962	0.15095
4732491K20Rik	0.0953148	0.103076	0.0729893	0.105911	0.182302	0.0308959	0.0824846	0.0994285
C1ql3	0.0994561	0.120197	0.0636234	0.151778	0.1256	0.0872062	0.0709766	0.0936345
Epha3	0.0871634	0.113798	0.104716	0.11657	0.343323	0.175729	0.140689	0.170237
Kif9	0.0748568	0.119144	0.0900072	0.103836	0.0976357	0.167454	0.0818768	0.134038
Satb2	0.244334	0.106466	0.128927	0.0885901	0.0611913	0.0731217	0.0545604	0.0781924
Fanci	0.205322	0.193372	0.163631	0.0841643	0.2411	0.0334932	0.0865025	0.044757
Acss1	0.141957	0.0815292	0.0931017	0.162235	0.231654	0.119057	0.0987699	0.163139
Slc8a1	0.116898	0.107641	0.0916856	0.0970309	0.204865	0.154324	0.107178	0.138088
Mgat3	0.0882305	0.116343	0.0320566	0.157839	0.238803	0.072514	0.144756	0.238317
Shisa2	0.198692	0.0413242	0.1249	0.183922	0.208274	0.12805	0.154882	0.166552
Kif5a	0.0315384	0.0810464	0.112655	0.0489472	0.106049	0.128509	0.139837	0.137772
Cacnb4	0.0579983	0.0511644	0.096245	0.107175	0.0813867	0.0912422	0.167614	0.0840554
Cysltr2	0.0959143	0.10094	0.147989	0.155139	0.183415	0.0671695	0.0793344	0.0533919
A530072M11Rik	0.070616	0.0401296	0.0794245	0.151163	0.146884	0.127957	0.0391415	0.102145
Prr33	0.105503	0.181159	0.0749965	0.0925782	0.157843	0.126724	0.0949974	0.240709
Vwa1	0.1357	0.087308	0.067208	0.0421047	0.12105	0.038929	0.0759707	0.0410308
Cd8a	0.123066	0.0988642	0.093527	0.169642	0.0820717	0.143087	0.120071	0.139198
Cacnb1	0.111672	0.066969	0.0765297	0.201419	0.167364	0.129267	0.086472	0.168114
Mb21d1	0.109237	0.105433	0.129843	0.153767	0.132284	0.115164	0.141005	0.0769428
Gm1976	0.1654	0.131752	0.0335032	0.133919	0.252965	0.0757387	0.0869984	0.0830036
Hoxa4	0.0713076	0.0954168	0.134873	0.181276	0.11095	0.0941638	0.23607	0.199384
Ypel1	0.10064	0.0371368	0.0769866	0.0867743	0.152874	0.126639	0.0946401	0.124902
Sgol2a	0.228406	0.260296	0.14051	0.109668	0.286753	0.0406017	0.0576267	0.0239301
Parpbp	0.195489	0.212114	0.225545	0.134088	0.255308	0.0337535	0.0333682	0.0616994
Hoxa3	0.114851	0.118185	0.0845943	0.150172	0.122501	0.130352	0.158551	0.214492
Atp1a3	0.153018	0.056481	0.164386	0.0656013	0.31253	0.0803664	0.0468838	0.0708743
Ticam2	0.185962	0.0676563	0.0583691	0.0799474	0.147424	0.0883431	0.0660056	0.106107
Ptpn7	0.161693	0.105705	0.138717	0.110725	0.270019	0.144369	0.0443376	0.0779341
Matk	0.180254	0.0940273	0.0366639	0.0565301	0.227244	0.092792	0.168685	0.146722
Adam12	0.146561	0.12457	0.0740621	0.155607	0.203128	0.114773	0.116445	0.114524
BC035044	0.0504234	0.11769	0.0882223	0.118284	0.0659361	0.0739676	0.11703	0.131419
Endou	0.213521	0.138685	0.129158	0.210861	0.0711551	0.130657	0.0874153	0.159173
Zfp781	0.0670759	0.0876203	0.0925755	0.0895266	0.134365	0.077111	0.101724	0.104567
Ccr1	0.2919	0.032898	0.0959379	0.109472	0.313476	0.0767027	0.124272	0.111023
Siglecg	0.104073	0.123503	0.0844467	0.114178	0.167273	0.151387	0.104584	0.149782
Fcrl1	0.107863	0.0914947	0.0730963	0.156731	0.220173	0.127948	0.109122	0.120798
St8sia4	0.167023	0.13306	0.120407	0.130937	0.205771	0.121337	0.131855	0.116061
Klk8	0.0658614	0.0281413	0.048065	0.11657	0.186723	0.125221	0.0895246	0.118218
Cphx2	0.0594599	0.0759241	0.0913119	0.0852533	0.10492	0.132944	0.102182	0.159669
Ydjc	0.219272	0.199629	0.123354	0.098214	0.216532	0.125766	0.124374	0.0486721
Pcdh18	0.104208	0.0918034	0.0693664	0.109924	0.20248	0.106272	0.0828851	0.132779
Lgi2	0.238572	0.11913	0.0597689	0.105526	0.267445	0.206205	0.0930355	0.328709
Zmynd10	0.110359	0.0936251	0.0603365	0.0599604	0.0614988	0.134855	0.195697	0.0548563
Chd3os	0.165886	0.0922995	0.138819	0.087769	0.207251	0.0546683	0.14402	0.139912
6030443J06Rik	0.0949643	0.12113	0.11056	0.0726046	0.190607	0.0561997	0.0772027	0.102084
Egflam	0.0625419	0.0823184	0.0348946	0.155786	0.185613	0.0931511	0.0732005	0.216598
Adamts12	0.20509	0.159255	0.0922622	0.14505	0.372025	0.0838009	0.109456	0.168044
Mfsd2b	0.035307	0.0877147	0.087179	0.123363	0.0954553	0.0921492	0.105761	0.148872
Dsel	0.147273	0.122179	0.0907945	0.111938	0.182843	0.115637	0.106478	0.124832
Clec2i	0.191039	0.0910356	0.0615198	0.148242	0.281862	0.0801282	0.107851	0.142134
Wisp3	0.0311688	0.0901333	0.07423	0.109286	0.0154513	0.0345344	0.193682	0.152889
Lrrc8e	0.22367	0.18659	0.0706579	0.321213	0.119845	0.0686309	0.0374078	0.0658718
Mex3b	0.0887658	0.0856538	0.0558214	0.120499	0.198494	0.131637	0.0903277	0.119267
Kcnab3	0.11829	0.0438842	0.0987241	0.0822202	0.0595326	0.0574462	0.189711	0.169885
Srpx	0.138651	0.103589	0.0433222	0.193933	0.261756	0.106924	0.0490234	0.186895
Osbp2	0.15039	0.0395585	0.0843453	0.0437526	0.0711551	0.0574506	0.100683	0.139821
Zfp61	0.161893	0.0932519	0.0718169	0.172215	0.209306	0.0518484	0.0811644	0.107275
Fibin	0.06337	0.122166	0.051283	0.100186	0.122415	0.0586751	0.0693384	0.191931
B4galt2	0.102559	0.0939887	0.0669476	0.102649	0.298723	0.158053	0.0939921	0.270861
Tmem151a	0.114268	0.114713	0.0484603	0.196789	0.202816	0.143387	0.0785388	0.186211
Slc2a6	0.148918	0.0772786	0.0977483	0.0614788	0.183727	0.143443	0.0781172	0.0745205
Lox	0.301275	0.127817	0.0431318	0.149665	0.402538	0.156889	0.0773203	0.120626
Arhgap15	0.118575	0.108394	0.0654195	0.167956	0.233511	0.0903325	0.134461	0.111274
Mbnl3	0.204868	0.193429	0.0831916	0.141717	0.151441	0.0897693	0.112054	0.110383
Zfp697	0.171126	0.135704	0.128014	0.119603	0.149777	0.128469	0.0963199	0.091911
Sap25	0.0147976	0.00886576	0.234056	0.00214575	0.117662	0.0121252	0.172424	6.30729e-06
Chst4	0.138353	0.168725	0.0214424	0.200108	0.204997	0.107411	0.0481748	0.240216
Traip	0.207912	0.146041	0.130119	0.177626	0.372267	0.00915896	0.062213	0.0593332
Fam228b	0.0531908	0.0575903	0.101163	0.0636544	0.103084	0.0834054	0.145211	0.0663737
Fam184a	0.124542	0.0561316	0.0484	0.0467825	0.187964	0.0970376	0.042767	0.0804285
Mamld1	0.111865	0.105079	0.0370147	0.133349	0.196292	0.162527	0.141609	0.152331
1810041H14Rik	0.1914	0.0721477	0.0824267	0.0685829	0.163382	0.0941638	0.0931105	0.0421423
Dact3	0.149919	0.071484	0.00761863	0.118351	0.313775	0.141763	0.0922602	0.204327
Chtf18	0.20108	0.11088	0.0942266	0.116137	0.305629	0.070074	0.0389011	0.0312164
Bmper	0.160898	0.104991	0.088071	0.121622	0.122019	0.154226	0.117371	0.162213
Srl	0.108041	0.0809516	0.0636683	0.113958	0.174817	0.110177	0.0578693	0.10747
Gm4787	0.111896	0.186798	0.148481	0.093642	0.0773175	0.0515499	0.104099	0.125294
Gm10069	0.0729022	0.105306	0.0709388	0.0982329	0.0768867	0.129521	0.165	0.0777222
Zfpm2	0.132912	0.0845916	0.0678679	0.133847	0.228849	0.151214	0.149555	0.184709
Adamts15	0.146654	0.118952	0.0489203	0.11044	0.297014	0.0908507	0.127211	0.113661
Rnf225	0.0739388	0.0901909	0.210614	0.291527	0.111214	0.0377546	0.0150458	0.0785197
Syt7	0.0688804	0.0866024	0.0872415	0.125353	0.161385	0.119424	0.140603	0.0776074
Synm	0.0908006	0.112836	0.0981952	0.155088	0.128519	0.191481	0.128045	0.123334
1700028J19Rik	0.273478	0.1217	0.155144	0.0662676	0.158036	0.120116	0.0996541	0.0802968
Tnfrsf11a	0.159842	0.132533	0.0589992	0.112998	0.299905	0.13194	0.0943908	0.0883201
Dcdc2b	0.0508057	0.0216433	0.0731237	0.0608098	0.0745267	0.261592	0.234936	0.109203
Cercam	0.177822	0.132514	0.0392451	0.176517	0.224919	0.0798908	0.0356431	0.148524
Il7r	0.0877466	0.0687677	0.103847	0.0812551	0.251277	0.146679	0.103058	0.117241
Pianp	0.136586	0.10109	0.0981763	0.0781439	0.100043	0.169719	0.139629	0.133327
A930024E05Rik	0.218696	0.133083	0.0885677	0.294061	0.205805	0.0888865	0.0756579	0.0838567
Spon1	0.0428332	0.0627815	0.0516179	0.132931	0.19673	0.130552	0.103456	0.225209
Tmem139	0.249746	0.0324839	0.143312	0.175961	0.325295	0.238421	0.161458	0.161518
Lrrc27	0.141184	0.164053	0.0850935	0.0957253	0.218259	0.163989	0.0876346	0.180982
9530080O11Rik	0.100372	0.0847834	0.0971955	0.075957	0.156925	0.0562188	0.0281086	0.143763
Trp53rkb	0.107056	0.15417	0.0961215	0.120738	0.0917946	0.133741	0.134625	0.120276
Acot6	0.15193	0.0804407	0.0918643	0.0995679	0.181523	0.0402354	0.103728	0.15298
Atp8b5	0.0587063	0.11723	0.106988	0.115218	0.145082	0.127157	0.165345	0.112351
Erbb4	0.0184419	0.0370881	0.0580458	0.101145	0.0870004	0.0800893	0.152427	0.190445
Pkp1	0.158401	0.237531	0.124035	0.271531	0.173139	0.0724386	0.0815701	0.0749739
Adamtsl1	0.143642	0.133071	0.146615	0.0895761	0.2378	0.141411	0.105416	0.201914
Pard6g	0.0895598	0.0701985	0.0802074	0.0989686	0.196277	0.163794	0.119595	0.11004
Lefty1	0.118985	0.111785	0.0394362	0.111449	0.142231	0.0744794	0.116086	0.116129
Kif18a	0.162899	0.128373	0.0931389	0.0775438	0.234871	0.0856945	0.0778589	0.0570601
Mutyh	0.158277	0.1147	0.107861	0.188112	0.144754	0.0696624	0.0279465	0.108719
Gm6981	0.0886484	0.0254774	0.0435434	0.0361482	0.0732376	0.159842	0.158094	0.0653556
Rfx2	0.139597	0.0278254	0.135203	0.122669	0.0516216	0.0579444	0.0781986	0.208321
Fam161b	0.10891	0.0923881	0.135049	0.115168	0.143536	0.113521	0.0850031	0.156632
Capn11	0.186888	0.0145599	0.0575617	0.0206908	0.494809	0.047332	0.0467942	0.0126325
Ccdc88a	0.170955	0.149324	0.128202	0.0994346	0.19717	0.0999193	0.144529	0.109987
4930599N23Rik	0.121651	0.149255	0.190805	0.119017	0.0793528	0.0820976	0.0852792	0.0366571
Prkg1	0.1135	0.0939144	0.0880262	0.128646	0.176802	0.100533	0.16898	0.225051
Nfatc4	0.19226	0.0820076	0.0423725	0.109251	0.208844	0.140872	0.094359	0.168598
Fam212b	0.163283	0.3638	0.129557	0.17424	0.169347	0.085526	0.0304164	0.0404299
Dclk2	0.0827053	0.0571824	0.118472	0.162967	0.0914649	0.151139	0.0571847	0.0459453
Gm10785	0.100955	0.126575	0.155622	0.0463476	0.20399	0.0844766	0.0835293	0.127974
Zfp940	0.123844	0.105138	0.053698	0.12098	0.114847	0.120353	0.159253	0.102644
3930402G23Rik	0.202418	0.117285	0.208354	0.116933	0.21832	0.25693	0.143522	0.0622029
Tspan32	0.172742	0.156307	0.0916694	0.126532	0.370341	0.104675	0.0909692	0.21565
Jrk	0.192609	0.185227	0.15542	0.120958	0.143965	0.0742478	0.0901556	0.069222
Cd200r4	0.149651	0.0860452	0.0742979	0.0965115	0.260135	0.168847	0.110893	0.230421
Sema3b	0.0362314	0.0982518	0.0932262	0.10324	0.0901543	0.0570013	0.0508182	0.0378286
Ptk6	0.0574727	0.0325963	0.0280749	0.0462013	0.23101	0.094403	0.0317916	0.110032
Trim46	0.210253	0.225372	0.0998271	0.116034	0.234122	0.0879333	0.0340643	0.10633
Fam26e	0.131416	0.18768	0.070807	0.169872	0.348874	0.0939935	0.0538407	0.0181782
Ppm1j	0.171252	0.0747096	0.120427	0.148125	0.168999	0.0702949	0.0963921	0.127191
Trim45	0.153297	0.0881891	0.121363	0.0809414	0.140974	0.0870276	0.101877	0.0767698
Tmem45a	0.134308	0.101121	0.0549869	0.254609	0.340255	0.0362787	0.113442	0.0476428
LOC105246056	0.0478661	0.136955	0.176949	0.0289359	0.0702475	0.0530019	0.151817	0.199141
Kcnrg	0.047969	0.0405616	0.0690707	0.0574255	0.148408	0.201649	0.0906807	0.152187
Gprc5a	0.18216	0.0796382	0.148548	0.124067	0.170351	0.0354568	0.0234625	0.0312115
AI450353	0.0726059	0.0853485	0.0564864	0.120075	0.112942	0.11124	0.0947928	0.144937
Spred3	0.151483	0.145681	0.0777578	0.114415	0.183351	0.111648	0.110406	0.116033
Esrrb	0.102616	0.0946773	0.0729235	0.0735749	0.0743218	0.157338	0.0874078	0.134897
BC031361	0.0573921	0.104601	0.127978	0.151576	0.164549	0.147079	0.165527	0.147849
Slc7a6	0.131562	0.166769	0.100654	0.137138	0.233908	0.139219	0.107527	0.180873
Gpr160	0.0973998	0.114325	0.10339	0.0937103	0.177411	0.138446	0.126837	0.153628
Carmil2	0.119786	0.108667	0.12393	0.162001	0.142295	0.261744	0.166132	0.0885596
Cdh18	0.0242188	0.0605088	0.135173	0.0946111	0.100757	0.186135	0.238093	0.210148
Gm15694	0.0901089	0.0763648	0.108233	0.0814194	0.131364	0.0996231	0.122123	0.0985482
Gcnt1	0.181952	0.129629	0.0800668	0.161092	0.200012	0.0865453	0.124155	0.175635
Cd46	0.07812	0.0753718	0.0860962	0.144072	0.150211	0.133553	0.154846	0.143561
Pik3cg	0.180912	0.114542	0.0815278	0.089751	0.309553	0.158453	0.131217	0.104204
D630003M21Rik	0.0724811	0.0928305	0.066115	0.120838	0.174415	0.0984216	0.115138	0.174465
Epha7	0.0973546	0.0691041	0.0815203	0.152895	0.195754	0.144572	0.126218	0.198465
Etv4	0.213241	0.16755	0.214692	0.121266	0.0825677	0.0210884	0.0515623	0.0683743
Nsl1	0.266785	0.133089	0.158132	0.129395	0.370426	0.0491633	0.040617	0.136224
Blk	0.0268268	0.066935	0.109227	0.163795	0.077956	0.169821	0.132297	0.275543
Efcc1	0.109351	0.0927649	0.113148	0.165559	0.151758	0.129068	0.167797	0.10304
Rnf8-cmtr1	0.0984586	0.213908	0.179455	0.0638336	0.0819804	0.126897	0.141534	0.117948
Rnf122	0.0915062	0.0521632	0.150247	0.1575	0.197056	0.183442	0.0740293	0.156944
Kazn	0.147212	0.11806	0.0800231	0.122408	0.137108	0.116521	0.10287	0.0987645
Eda	0.0889848	0.0962477	0.133143	0.0716851	0.123826	0.102906	0.192623	0.110705
Clip3	0.0726059	0.120436	0.101112	0.139396	0.267331	0.176481	0.16797	0.228433
Pmel	0.110986	0.126931	0.0980146	0.12077	0.211264	0.154319	0.0783318	0.0747246
Actg2	0.305098	0.17518	0.19916	0.0202612	0.112735	0.108854	0.0185075	0.048854
Cd209b	0.0822291	0.168217	0.0988217	0.07428	0.0612594	0.22748	0.153862	0.118733
C1rb	0.050461	0.0421012	0.112552	0.158056	0.147649	0.075217	0.143115	0.139687
Trpc2	0.0824008	0.0058634	0.0223445	0.119448	0.235075	0.144627	0.00136709	0.158314
Psd	0.0780421	0.0844378	0.116987	0.162492	0.150065	0.139203	0.0912598	0.158511
Gm12338	0.0904592	0.0760152	0.169738	0.108894	0.212362	0.195757	0.1446	0.130691
Cct6b	0.0811617	0.0591267	0.0675936	0.0699054	0.113058	0.126583	0.0887556	0.068139
Dtx1	0.0931389	0.130818	0.154269	0.117835	0.108476	0.0904863	0.0581517	0.142257
Sgol1	0.249482	0.129722	0.147794	0.161598	0.364779	0.0272068	0.0335418	0.0962942
Zfp202	0.137303	0.103136	0.132978	0.106687	0.166181	0.0928231	0.126923	0.121171
Vpreb1	0.0570324	0.0717812	0.108342	0.225909	0.110394	0.181663	0.122245	0.12229
Myom1	0.073703	0.15274	0.163558	0.136719	0.183975	0.162653	0.149118	0.133341
Msc	0.112585	0.12601	0.0854872	0.105439	0.146277	0.163556	0.174466	0.260436
Igsf10	0.0940313	0.107298	0.0830608	0.130872	0.224523	0.168458	0.118126	0.218882
Rubcnl	0.159395	0.0895537	0.139692	0.171564	0.215698	0.175792	0.182046	0.162977
Dnajb3	0.105849	0.141079	0.19816	0.0770536	0.144167	0.204144	0.201945	0.236512
Usp27x	0.125391	0.0901638	0.121425	0.178904	0.136142	0.0817691	0.150615	0.134686
4930513N10Rik	0.0315318	0.153021	0.167187	0.0837566	0.113383	0.134938	0.117428	0.0904571
Ikzf3	0.135195	0.119082	0.121273	0.207023	0.133395	0.149229	0.163688	0.165527
Rftn2	0.116691	0.136813	0.085562	0.165332	0.126151	0.183333	0.109048	0.159694
Lrrc24	0.12361	0.0390483	0.119699	0.134456	0.163868	0.136497	0.111369	0.162133
Zglp1	0.166906	0.158817	0.083114	0.102532	0.105123	0.0717888	0.093884	0.123915
Mmp9	0.121393	0.130409	0.136243	0.0900872	0.119769	0.105327	0.21465	0.201365
3110009E18Rik	0.22728	0.163398	0.0391384	0.0953337	0.0594408	0.130451	0.0659464	0.115275
Ifi213	0.160163	0.206766	0.130908	0.190177	0.251023	0.174	0.139288	0.168411
Zfp78	0.120201	0.0771876	0.104362	0.108716	0.189984	0.150753	0.166698	0.10113
Bhlhe41	0.0360244	0.0274266	0.0688798	0.11774	0.0633342	0.0555659	0.0816396	0.189694
Pask	0.247978	0.14685	0.0740293	0.125424	0.259252	0.102751	0.119334	0.14558
Serpina3h	0.10578	0.141585	0.0918102	0.102113	0.141512	0.150012	0.19311	0.0943543
Wdr86	0.0731608	0.0820172	0.070807	0.0588748	0.258972	0.145077	0.0800259	0.26649
Wscd1	0.147243	0.0867919	0.259277	0.209428	0.0396752	0.0620019	0.111848	0.046958
Slc35e4	0.184814	0.129511	0.0956274	0.109745	0.238404	0.168039	0.10051	0.122789
Zfp618	0.0684519	0.0891578	0.254807	0.0729667	0.110838	0.0425671	0.099009	0.140975
Rgs14	0.178167	0.122592	0.131371	0.0990198	0.159179	0.140211	0.148081	0.157491
BC055324	0.195246	0.229756	0.17411	0.144759	0.215393	0.0601934	0.108529	0.149038
Nova2	0.0954958	0.145447	0.147063	0.11987	0.116222	0.0917371	0.149922	0.119768
Jph1	0.0321691	0.0233271	0.0355112	0.0439767	0.0758708	0.0802088	0.103223	0.136103
Hoxa2	0.15498	0.131783	0.150127	0.102113	0.130431	0.0814228	0.144328	0.205519
Nr2f1	0.123185	0.068091	0.0778077	0.156666	0.194588	0.172651	0.125326	0.116107
R74862	0.147309	0.147251	0.162673	0.106369	0.165697	0.110363	0.103284	0.113066
Rttn	0.126442	0.109762	0.127894	0.133859	0.146817	0.095622	0.0913938	0.149312
Srgap1	0.101992	0.157323	0.212767	0.189413	0.149682	0.112712	0.193172	0.124014
Gdpd3	0.139455	0.085615	0.171442	0.120444	0.210712	0.195026	0.110343	0.0599209
Tnfrsf25	0.0909808	0.104991	0.0987113	0.209601	0.089751	0.19461	0.123291	0.207522
Cldn6	0.0581459	0.165304	0.0142735	0.135922	0.337538	0.032539	0.0636331	0.124625
Kcnab2	0.218803	0.0728549	0.0615017	0.102676	0.250652	0.161026	0.153454	0.170881
Arg2	0.121164	0.127307	0.102954	0.109361	0.175926	0.0850922	0.209311	0.19388
Atp1a2	0.140061	0.124568	0.0308895	0.197044	0.261362	0.17234	0.0951318	0.284759
Gm4890	0.0741594	0.142483	0.0872503	0.135603	0.209186	0.0908704	0.132765	0.129992
Zfp456	0.100699	0.122503	0.165517	0.158289	0.0810764	0.122924	0.179144	0.111844
Trpv4	0.241711	0.123083	0.0654563	0.080863	0.203456	0.159805	0.109619	0.116683
Ccsap	0.300667	0.239729	0.203201	0.196749	0.256058	0.132758	0.0539593	0.0362102
Lamc2	0.0551687	0.0781131	0.049346	0.189613	0.195195	0.0974079	0.0694498	0.138636
Thbs3	0.214789	0.162189	0.123509	0.15188	0.200005	0.175698	0.103901	0.155537
9430091E24Rik	0.0419954	0.115192	0.167786	0.134197	0.11107	0.166778	0.156667	0.11741
Plekhh1	0.266731	0.30664	0.215161	0.18421	0.106454	0.0645646	0.0662018	0.0474224
Xlr3b	0	0.184073	0.0387031	0.207017	2.2087e-09	0.1465	0.175687	0.131823
Stard6	0.228249	0.184646	0.20983	0.170973	0.1045	0.0597073	0.0149859	0.0590543
Pde8b	0.0921316	0.0960722	0.121762	0.109969	0.111708	0.174897	0.132784	0.138864
Palb2	0.219939	0.123388	0.15543	0.148374	0.278166	0.126101	0.0901624	0.0960135
Kif24	0.154982	0.206606	0.122036	0.123933	0.258674	0.106626	0.0683626	0.154805
Rab40b	0.103965	0.107054	0.100654	0.150162	0.124401	0.127103	0.0388722	0.165336
Fam129c	0.104153	0.144351	0.10893	0.143922	0.119187	0.0586937	0.0861914	0.161713
Ssc5d	0.125479	0.0982969	0.078937	0.177564	0.175083	0.138553	0.142245	0.309433
Ggt7	0.107146	0.281044	0.0488071	0.304579	0.129037	0.109617	0.0908873	0.131467
Fndc5	0.131287	0.130313	0.0982201	0.173628	0.26839	0.177022	0.143342	0.288416
Mtfr2	0.0937204	0.0948164	0.151002	0.154275	0.245267	0.200261	0.0825323	0.0691268
Tmtc1	0.0705171	0.156044	0.0508604	0.172511	0.199325	0.133205	0.126368	0.130891
Ankrd13d	0.213017	0.142342	0.0689551	0.120175	0.288151	0.1946	0.172333	0.145057
Fstl3	0.317052	0.223017	0.137073	0.0931004	0.143959	0.0498809	0.0377448	0.21703
C1qtnf9	0.0909808	0.0582131	0.160956	0.257566	0.100587	0.0883879	0.111426	0.236957
Hist1h2bl	4.75129e-08	1.25411e-08	3.02947e-10	1.09595e-08	4.92559e-11	6.95467e-10	0.270892	3.20022e-13
Zik1	0.212719	0.141211	0.192716	0.14021	0.182434	0.108183	0.16025	0.112437
Lrrn3	0.121651	0.0730538	0.0659762	0.124091	0.154166	0.166061	0.207075	0.158084
Il12rb2	0.126435	0.078325	0.141871	0.150575	0.144527	0.154312	0.209418	0.162304
A930006K02Rik	0.188171	0.0708811	0.206608	0.0340819	0.234657	0.151064	0.177517	0.0816348
Ltb4r1	0.122991	0.153911	0.0755805	0.163816	0.206095	0.151929	0.0687223	0.0909557
Pde5a	0.160113	0.188726	0.0932458	0.133235	0.218342	0.082319	0.138735	0.0939921
Dzip1l	0.105469	0.0998244	0.025174	0.11125	0.241815	0.11654	0.11081	0.191541
D330041H03Rik	0.115898	0.0811201	0.0516377	0.0683981	0.262164	0.0857747	0.188096	0.142444
AI429214	0.130733	0.119905	0.0856266	0.155651	0.169545	0.0739676	0.0612002	0.157821
Vps37d	0.163942	0.150503	0.133538	0.116787	0.187063	0.122999	0.0772163	0.0621241
Fbln7	0.207098	0.129977	0.0653331	0.0980503	0.210963	0.176196	0.0738579	0.179311
Ska3	0.269684	0.165235	0.204627	0.125018	0.483983	0.0538076	0.021515	0.028627
Lpar1	0.117862	0.138176	0.0638829	0.160378	0.269811	0.136387	0.189041	0.169281
Ache	0.116367	0.0907762	0.0385448	0.0710034	0.221148	0.255956	0.243925	0.218851
Lrtm2	0.395789	0.164389	0.437329	0.0711476	0.0586649	0.00671992	0.0132546	0.0693506
Dennd2c	0.108124	0.133754	0.128719	0.167858	0.178867	0.101002	0.175949	0.119695
Anks6	0.199395	0.169933	0.139042	0.268077	0.101751	0.0480266	0.047481	0.123346
Zfp462	0.283166	0.412474	0.137324	0.145763	0.112984	0.0668918	0.0838601	0.0728364
Mboat1	0.147297	0.113158	0.087285	0.133342	0.245482	0.162518	0.0664609	0.0986149
Rab39	0.149842	0.195419	0.0709381	0.026842	0.18746	0.142824	0.141253	0.126271
Cyp2d12	0.0274332	0.11226	0.0265714	0.0328602	0.0667489	0.103803	0.0883384	0.0977112
Gm9199	0.084214	0.125987	0.143564	0.194585	0.176831	0.11105	0.0375416	0.0741594
Chn1os3	0.0880344	0.17048	0.0776737	0.150463	0.0636724	0.105868	0.0962497	0.127004
Tnnt2	0.168227	0.273358	0.0999805	0.103361	0.356696	0.132293	0.0386067	0.12491
Gimap7	0.134373	0.141317	0.205887	0.233727	0.209658	0.217137	0.146698	0.214885
Bend4	0.0979478	0.15518	0.0973694	0.165916	0.155137	0.153884	0.171512	0.141096
Arhgap33	0.174831	0.125701	0.121076	0.207568	0.198666	0.132987	0.121427	0.166354
Ptch2	0.10517	0.0995416	0.0820247	0.0864625	0.103756	0.125117	0.101605	0.116438
Chic1	0.053333	0.0573945	0.0516056	0.0463764	0.0323734	0.0622537	0.0551932	0.0305751
Suv39h2	0.110437	0.118221	0.148484	0.086815	0.146618	0.0733363	0.111113	0.13814
Cahm	0.105632	0.103998	0.0689787	0.12597	0.104211	0.153618	0.0968171	0.199293
Gm10778	0.113604	0.129577	0.159959	0.0934432	0.160851	0.154054	0.145351	0.153977
Sirpb1b	0.333895	0.176732	0.0656645	0.201961	0.292709	0.213839	0.159629	0.138794
Ehf	0.103157	0.0915184	0.0531744	0.13979	0.366108	0.119205	0.16844	0.220562
Mal	0.0782532	0.072739	0.112169	0.129253	0.260463	0.11977	0.0855824	0.207752
Meox1	0.316665	0.153646	0.166161	0.334699	0.105766	0.0550509	0.0220178	0.0580058
B130034C11Rik	0.179073	0.103406	0.132049	0.127757	0.120187	0.166285	0.179931	0.154127
Mybl1	0.280207	0.252513	0.140319	0.0887339	0.480461	0.0584628	0.144831	0.149325
Zfp112	0.0684201	0.0834939	0.0484558	0.0961816	0.0971509	0.153997	0.177232	0.166961
2016-03-09	0.138485	0.0824662	0.201493	0.0397351	0.297785	0.0843058	0.183912	0.140137
Fcer2a	0.161179	0.158732	0.0714902	0.181526	0.271671	0.140098	0.119558	0.182001
Map3k12	0.138674	0.106569	0.103395	0.195732	0.250582	0.130276	0.14237	0.16001
Spag8	0.0265556	0.119257	0.112156	0.181267	0.0771821	0.168186	0.139925	0.113047
Dtl	0.319125	0.190615	0.121704	0.109311	0.549043	0.0957989	0.0453536	0.0965614
Tcaf2	0.172882	0.0564183	0.0693505	0.177681	0.211402	0.117339	0.0946421	0.166528
Espl1	0.272451	0.324383	0.177589	0.142466	0.418166	0.0441681	0.0400769	0.0484554
D430019H16Rik	0.086175	0.0791931	0.121665	0.128578	0.225135	0.207103	0.230357	0.234046
Med12l	0.06218	0.157318	0.0539898	0.0852071	0.20002	0.12345	0.0775452	0.136951
Fam131a	0.131531	0.104011	0.0741594	0.113559	0.190536	0.0950062	0.0939441	0.201105
Gm12216	0.111896	0.0482487	0.0908406	0.045846	0.293153	0.143224	0.0826365	0.13526
Icos	0.0865691	0.111355	0.0775206	0.0801624	0.123169	0.178776	0.163457	0.10639
Klhl4	0.162984	0.190576	0.1529	0.131942	0.135243	0.145529	0.109271	0.0896839
Plxdc2	0.169694	0.149302	0.0579051	0.129217	0.335189	0.190213	0.156869	0.229923
Platr4	0.0995268	0.0925606	0.114874	0.107294	0.29321	0.192331	0.108775	0.143337
Pcdhgb6	0.168085	0.0840792	0.199449	0.0973007	0.253819	0.13258	0.136903	0.084461
Gm15446	0.110854	0.0606656	0.0820717	0.132153	0.1987	0.194045	0.0925674	0.103739
Yy2	0.175839	0.178999	0.10181	0.142467	0.246584	0.0675402	0.122776	0.10968
Hdgfrp3	0.126699	0.11797	0.11739	0.110321	0.172263	0.140116	0.180726	0.18765
Rtn2	0.151205	0.128548	0.0799597	0.179787	0.231838	0.297251	0.205974	0.175408
Large2	0.180957	0.121952	0.182499	0.214758	0.242859	0.0367223	0.0541183	0.173082
Olfml2b	0.238919	0.20402	0.107566	0.201919	0.283404	0.187442	0.0619628	0.150242
Mastl	0.222095	0.203631	0.219286	0.116305	0.369727	0.0727116	0.0618389	0.0885277
C030016D13Rik	0.0836144	0.0845957	0.150085	0.119027	0.0663582	0.136566	0.22664	0.143684
Fat4	0.127354	0.137146	0.146537	0.124412	0.1542	0.153119	0.167778	0.162865
Bbs1	0.107638	0.128732	0.132658	0.119548	0.120743	0.163093	0.161311	0.149579
Ntf3	0.0840867	0.0596069	0.0813914	0.179074	0.06945	0.180339	0.15014	0.101847
S1pr4	0.150561	0.127996	0.137657	0.227718	0.221434	0.193526	0.226849	0.13045
Nrxn2	0.12522	0.0957638	0.0758194	0.149139	0.209008	0.134883	0.146744	0.205411
Btla	0.150675	0.0957597	0.19927	0.14956	0.142524	0.213237	0.15764	0.180157
Pet117	0.0896927	0	0.294993	0.101289	0.16868	0	0.106894	0
Csgalnact1	0.145002	0.163401	0.135824	0.254208	0.0953263	0.112216	0.0948576	0.146193
Siglech	0.0957185	0.088297	0.1565	0.182467	0.244248	0.0964994	0.22767	0.230559
Shroom4	0.141607	0.124305	0.198972	0.162986	0.123563	0.158824	0.146959	0.169707
Ttc6	0.0629619	0.0563556	0.155992	0.0967166	0.131899	0.158893	0.0846358	0.132171
B3galt4	0.210515	0.125775	0.105625	0.114438	0.195636	0.106003	0.215977	0.138188
Ankle1	0.24408	0.277394	0.189599	0.138341	0.357172	0.0782922	0.0605645	0.023382
Hr	0.109716	0.225256	0.0311575	0.117345	0.155864	0.0575471	0.0352773	0.125386
Car13	0.232803	0.0951359	0.168321	0.112228	0.221609	0.219546	0.102792	0.223371
Nodal	0.198898	0.254887	0.219574	0.26805	0.111256	0.0692793	0.123195	0.0610691
Kntc1	0.346396	0.227401	0.242259	0.160348	0.486865	0.0558623	0.0450337	0.0416351
Limch1	0.135239	0.190945	0.164184	0.175752	0.14582	0.114268	0.144212	0.220037
Pkd2l2	0.123093	0.164969	0.163826	0.120513	0.128853	0.126994	0.208155	0.0535509
Mmp13	0.411367	0.127975	0.10134	0.106319	0.592632	0.21478	0.1312	0.0945428
Mogat2	0.540416	0.189069	0.172171	0.236859	0.0961701	0.0548802	0.0408837	0.054279
Adrb1	0.112112	0.236646	0.100485	0.12379	0.15893	0.287652	0.276542	0.101286
Prr22	0.171422	0.0681458	0.166084	0.150834	0.124963	0.156408	0.0708083	0.160178
Ssbp2	0.114839	0.116693	0.0968751	0.123552	0.224966	0.0988702	0.133076	0.12229
Gsg2	0.23422	0.234553	0.146052	0.153773	0.30283	0.16634	0.0846065	0.143696
Klhl23	0.142696	0.0985732	0.0950562	0.1225	0.220763	0.103538	0.112233	0.173165
Il20rb	0.18583	0.185263	0.133147	0.0738709	0.191204	0.133618	0.123096	0.150127
Prr36	0.181648	0.143628	0.228881	0.274423	0.16231	0.0527087	0.141414	0.16059
Slc29a2	0.0790907	0.081461	0.0598872	0.104611	0.167976	0.133876	0.185622	0.138462
Aspm	0.227829	0.283429	0.248773	0.209716	0.373606	0.0734487	0.0678921	0.0520347
Flrt2	0.126492	0.193495	0.0683641	0.207409	0.229109	0.152288	0.134988	0.213562
Fbxl7	0.168791	0.15467	0.196575	0.122526	0.14946	0.123408	0.131761	0.166909
Zfp449	0.163666	0.13923	0.137694	0.0493908	0.263212	0.168728	0.166888	0.172777
Zfp455	0.136231	0.0744643	0.122131	0.0486387	0.17567	0.10568	0.154047	0.202018
Camk4	0.139749	0.168529	0.127353	0.0988063	0.105049	0.156035	0.116349	0.109655
Dlgap1	0.0602786	0.0668613	0.121873	0.0784814	0.0908819	0.133314	0.137432	0.060112
Smtnl2	0.191088	0.130353	0.110885	0.154976	0.361902	0.117823	0.142119	0.351824
Neil3	0.30296	0.202522	0.188488	0.114431	0.368944	0.0433376	0.0533597	0.0844854
Zfp651	0.131004	0.0807368	0.0761623	0.1748	0.256613	0.17258	0.114827	0.240982
Cep128	0.120315	0.109409	0.0998271	0.148389	0.236183	0.109174	0.177193	0.14842
C530005A16Rik	0.0889075	0.169117	0.103836	0.146743	0.186364	0.154429	0.173514	0.152583
Adcyap1r1	0.116767	0.118677	0.0442827	0.166203	0.19748	0.118045	0.109482	0.186246
Edn1	0.274926	0.134466	0.180156	0.154495	0.21931	0.184612	0.0671212	0.199402
Cyp1b1	0.100937	0.143282	0.11338	0.20908	0.207678	0.146896	0.127902	0.151085
Nfe2l3	0.157878	0.1477	0.0582492	0.101792	0.140163	0.139175	0.0566425	0.0992474
Slc22a13b-ps	0.0892981	0.0590214	0.0555749	0.173539	0.115026	0.198454	0.152025	0.169303
Gfra2	0.273465	0.187226	0.141511	0.118143	0.178058	0.116017	0.178187	0.18445
Fam171b	0.131994	0.117232	0.116132	0.113961	0.297991	0.0919239	0.137565	0.22257
Il13ra2	0.192423	0.072549	0.161263	0.0233565	0.445493	0.337754	0.237312	0.162523
Sybu	0.405739	0.294762	0.248187	0.182068	0.198163	0.0354062	0.0176073	0.0915502
Spn	0.157602	0.119328	0.131825	0.156884	0.197038	0.219871	0.139147	0.120116
Hkdc1	1.1348	0.173105	0.0547678	0.139409	0.167028	0.0211875	0.0209446	0.0370416
Tmem136	0.110542	0.133581	0.0604378	0.16635	0.345361	0.128614	0.139951	0.232292
Ttyh1	0.0782232	0.072125	0.0689898	0.0517237	0.117572	0.231653	0.229179	0.171124
Gnb5	0.174655	0.167797	0.0481542	0.153698	0.223148	0.134004	0.140942	0.174191
Rad51ap1	0.33524	0.182973	0.166589	0.191427	0.510307	0.0915617	0.0394991	0.0524489
Ift57	0.0602871	0.10028	0.106533	0.14079	0.289733	0.165716	0.197933	0.158216
Fam167a	0.121348	0.147866	0.140826	0.133055	0.166818	0.128668	0.209578	0.139601
AA543186	0.0643992	0.0757394	0.0744684	0.121317	0.088166	0.165469	0.111145	0.295131
Dnajc27	0.118255	0.129892	0.101749	0.156316	0.283395	0.120972	0.0906407	0.132381
Pla2g4b	0.196832	0.02866	0.105759	0.102643	0.0228849	0.0250618	0.232499	0.0965486
5033417F24Rik	0.110566	0.0858237	0.107689	0.0810573	0.18081	0.168254	0.25455	0.23234
Ppfia4	0.215106	0.116297	0.076282	0.174725	0.39736	0.165736	0.0937792	0.162785
Cxcr3	0.107003	0.196729	0.128376	0.142778	0.284817	0.279178	0.158429	0.172068
Klhl15	0.145425	0.0970323	0.159377	0.0794498	0.191995	0.117651	0.14613	0.158767
Cenph	0.378442	0.211766	0.312325	0.144143	0.346089	0.0198629	0.019635	0.0261312
Ahi1	0.109738	0.0579965	0.0824165	0.0618615	0.108264	0.152212	0.150543	0.116987
Cenpu	0.271108	0.246534	0.231993	0.11403	0.34826	0.135831	0.133352	0.0873549
Fgf11	0.176476	0.156696	0.111129	0.0797454	0.174158	0.202762	0.142428	0.219529
Ptger2	0.146453	0.115275	0.105014	0.148723	0.256409	0.202173	0.130433	0.155999
Card11	0.230472	0.13964	0.0667288	0.166224	0.375235	0.196858	0.179033	0.172064
Il4i1	0.174507	0.173219	0.0755244	0.195207	0.254947	0.115856	0.169157	0.274417
Phf11a	0.221315	0.125014	0.0776457	0.133496	0.179771	0.318793	0.155343	0.164585
Fbxo47	0.0263365	0.0441499	0.09931	0.0927243	0.172694	0.0858427	0.138814	0.182334
Slc38a1	0.170545	0.153233	0.139753	0.191375	0.280618	0.180218	0.152228	0.175742
Gm11992	0.0458049	0.0463495	0.0443177	0.0972642	0.114639	0.0507233	0.0697286	0.160278
Tiam1	0.126102	0.100322	0.137307	0.165602	0.170324	0.130555	0.182677	0.277389
Kcnk13	0.136865	0.20823	0.145163	0.147401	0.210391	0.158217	0.16353	0.0915218
Fbxl22	0.111426	0.118762	0.134814	0.120491	0.125782	0.176366	0.111284	0.144987
Gm16386	0.145852	0.16833	0.177925	0.14502	0.18581	0.139773	0.2052	0.208628
Rgag4	0.206356	0.108915	0.146919	0.107437	0.314183	0.136415	0.160443	0.20373
Fbxo10	0.168172	0.0829505	0.167086	0.169175	0.215925	0.137606	0.131271	0.0888614
Cage1	0.141354	0.126165	0.109145	0.0278931	0.0677503	0.11655	0.161966	0.0993814
Hist1h1e	0.0572669	0.161547	0.0553064	0.034612	0.0626764	0.0948056	0.0313327	0.165365
Emc8-1190005i06rik	0.173434	0.13574	0.00398088	0.0679475	0.0014086	0.213671	0.441312	0.377786
Obsl1	0.127014	0.104959	0.10984	0.174996	0.289043	0.169636	0.192769	0.318188
Gja5	0.202822	0.188565	0.184665	0.189493	0.17586	0.0684814	0.0153234	0.108807
P2rx3	0.0979007	0.141243	0.1044	0.0748671	0.076778	0.124574	0.155046	0.155104
Tagln3	0.110877	0.138896	0.0900072	0.15308	0.0738394	0.235394	0.121136	0.184351
Map3k15	0.0830016	0.052952	0.0857319	0.117672	0.120867	0.152706	0.191731	0.112978
Fignl1	0.46475	0.222639	0.221755	0.044419	0.617233	0.0731066	0.0325738	0.0539088
Scube1	0.162313	0.184793	0.0665289	0.174992	0.380963	0.19818	0.168829	0.339729
Svep1	0.250379	0.173012	0.0673769	0.240552	0.36107	0.128198	0.171832	0.26406
Cxcr6	0.102481	0.142064	0.0559596	0.148051	0.111909	0.184096	0.123916	0.208543
Sprn	0.135044	0.0755922	0.00682873	0.0985745	0.266867	0.177113	0.133344	0.166054
Gm9776	0.201011	0.194219	0.0960527	0.206537	0.207192	0.0990588	0.0873922	0.115428
Stx11	0.167086	0.10609	0.209437	0.188678	0.290467	0.147348	0.252563	0.154998
Csdc2	0.313275	0.184425	0.0924091	0.28286	0.392566	0.168856	0.113462	0.196
Rab3b	0.302403	0.205905	0.124597	0.231011	0.325318	0.227407	0.120266	0.0951973
Rhof	0.157831	0.181507	0.143798	0.27296	0.183164	0.132486	0.131024	0.185712
D930015M05Rik	0.0914162	0.1932	0.170989	0.303844	0.142864	0.179165	0.118497	0.23
Rnf150	0.201993	0.126567	0.0823633	0.191692	0.347931	0.235543	0.17597	0.204126
Fcrla	0.170597	0.174474	0.165282	0.216033	0.234894	0.0700168	0.122313	0.274779
Pde3a	0.127051	0.140763	0.0944496	0.157036	0.209308	0.192782	0.133435	0.209367
Mefv	0.23219	0.237704	0.167643	0.219567	0.246279	0.109062	0.21464	0.0869468
Chek1	0.322739	0.157474	0.156534	0.076899	0.508428	0.0780899	0.0772122	0.0840629
Ugt1a10	0.0534454	0.0664855	0.0131815	0.0649286	0.130588	0.0302802	0.0589768	0.116404
4930427A07Rik	0.283233	0.279875	0.247868	0.187242	0.317016	0.0579105	0.0217378	0.139142
4833422C13Rik	0.193159	0.168597	0.14424	0.115552	0.167219	0.192964	0.17092	0.0632702
Cd80	0.196273	0.253446	0.167761	0.191841	0.147667	0.190871	0.137334	0.180419
Ovgp1	0.135033	0.155471	0.115064	0.0825997	0.133235	0.218174	0.182031	0.123915
Prr11	0.377855	0.193233	0.238765	0.256272	0.37765	0.0128924	0.0378998	0.082941
Mbp	0.198511	0.120986	0.0873393	0.17293	0.324553	0.153803	0.0815121	0.195287
Ager	0.149734	0.137406	0.121855	0.246214	0.182439	0.152127	0.201501	0.146177
Zfp105	0.168163	0.176749	0.153259	0.211346	0.214123	0.118639	0.0946097	0.225901
Dock11	0.161545	0.137412	0.1152	0.17779	0.313627	0.200971	0.198803	0.222175
Kcnn4	0.204179	0.0896493	0.0824396	0.14999	0.361578	0.127969	0.081808	0.289656
1700028E10Rik	0.0954026	0.0874119	0.0545898	0.0768881	0.160879	0.187804	0.169835	0.212018
4932416H05Rik	0.0931592	0.0905012	0.143395	0.177098	0.21804	0.132219	0.117413	0.195736
Col6a6	0.207354	0.210266	0.279458	0.209154	0.213388	0.0867695	0.109258	0.113491
Kif12	0.132143	0.0889069	0.0283947	0.125018	0.24173	0.125918	0.182976	0.176662
Cysltr1	0.202558	0.13859	0.118293	0.201425	0.305406	0.149975	0.2136	0.165598
Wdr54	0.0688564	0.100509	0.0988366	0.121775	0.224919	0.250712	0.164273	0.0255588
Ptges3l	0.161706	0.0690938	0.13543	0.0806215	0.224643	0.207473	0.199655	0.179196
Kcnab1	0.129015	0.119571	0.030744	0.214763	0.342491	0.161686	0.203408	0.334111
A830052D11Rik	0.15007	0.0810464	0.0377368	0.135864	0.0573263	0.10568	0.163754	0.11125
B630019K06Rik	0.0991437	0.11769	0.156595	0.183054	0.136682	0.127056	0.159629	0.142793
Il12rb1	0.0459305	0.125576	0.115592	0.0728679	0.11069	0.230742	0.168826	0.120003
Glp2r	0.274673	0.375708	0.210031	0.319706	0.00901251	0.0151755	0.0249161	0.0199749
Cpt1c	0.137183	0.241585	0.0971665	0.294334	0.239197	0.119112	0.117791	0.175921
Hsd17b1	0.27695	0.174929	0.0797679	0.225841	0.0812939	0.273423	0.0901177	0.29106
Apbb1	0.188824	0.109192	0.0882834	0.160362	0.282166	0.0727301	0.120197	0.268448
Dnal1	0.164802	0.107896	0.146455	0.155425	0.17925	0.163041	0.168684	0.192013
Plekhn1	0.0786802	0.130335	0.112774	0.127725	0.212759	0.208445	0.186859	0.268965
Ccr7	0.15025	0.101295	0.194152	0.154455	0.168249	0.2941	0.207564	0.270704
Reep1	0.17687	0.249832	0.171371	0.240173	0.1694	0.106833	0.105643	0.139258
Ccdc148	0.123444	0.114392	0.188863	0.126931	0.27968	0.123874	0.171125	0.128719
Aph1c	0.22879	0.13316	0.132722	0.176438	0.259148	0.135434	0.108282	0.142869
Zfp677	0.290815	0.14748	0.120903	0.173427	0.230237	0.0906956	0.166635	0.198822
Cntln	0.169647	0.161434	0.224133	0.143235	0.203649	0.132773	0.0822087	0.164246
Asb4	0.104898	0.141907	0.161583	0.274382	0.23465	0.122856	0.264915	0.32777
Prrg3	0.17276	0.174725	0.135423	0.170298	0.164042	0.121003	0.247209	0.209495
Gm15708	0.121254	0.0523807	0.194265	0.102616	0.240694	0.184174	0.321881	0.190372
B930059L03Rik	0.066847	0.124324	0.141679	0.262273	0.189403	0.144327	0.257011	0.142793
Mgat4a	0.157452	0.196463	0.119997	0.2033	0.295623	0.235926	0.16576	0.20934
5730405O15Rik	0.315447	0.122128	0.161139	0.223718	0.229139	0.158579	0.0273536	0.140288
Zfp558	0.180278	0.188367	0.266424	0.114176	0.126279	0.117708	0.218636	0.168486
Syt9	0.101703	0.0908853	0.0663817	0.190725	0.272692	0.130304	0.157921	0.286382
Atad5	0.229555	0.114513	0.157444	0.130439	0.299782	0.191208	0.0945151	0.116475
Degs2	0.16854	0.142853	0.116301	0.180621	0.258853	0.19752	0.191373	0.225823
Rad51c	0.189251	0.135558	0.148531	0.160729	0.346903	0.202018	0.212652	0.0861064
Kcnj16	0.106888	0.236785	0.218604	0.0841167	0.130651	0.221997	0.198571	0.101793
Nemp2	0.208038	0.192029	0.179326	0.164212	0.21655	0.0987578	0.104384	0.205975
Ccdc14	0.183617	0.180851	0.145001	0.131057	0.281697	0.110312	0.120103	0.114648
Gpr35	0.224882	0.199214	0.188802	0.19499	0.403242	0.190666	0.159644	0.171038
4930404I05Rik	0.172053	0.0750712	0.166696	0.131039	0.30355	0.0740779	0.142949	0.216721
Vmn2r29	0.0945509	0.0861581	0.117284	0.147311	0.158767	0.200288	0.181199	0.146789
Rasl10b	0.214294	0.35346	0.250075	0.310833	0.155803	0.0829914	0.0552216	0.0461813
Filip1	0.202768	0.227411	0.173937	0.162674	0.149101	0.145551	0.235812	0.182151
Zfp619	0.118596	0.0888221	0.128155	0.133129	0.160616	0.197715	0.155581	0.145769
Ptpru	0.124361	0.108759	0.127631	0.152518	0.343787	0.232365	0.289358	0.274816
Psmc3ip	0.290453	0.215651	0.107052	0.106396	0.305239	0.168254	0.166419	0.0332271
Gpr162	0.0968852	0.0754676	0.0554506	0.178999	0.155952	0.182492	0.0801426	0.128458
Ino80dos	0.0735557	0.160668	0.161052	0.157465	0.228837	0.196017	0.0937055	0.188788
Zfp493	0.117938	0.083886	0.120286	0.102849	0.116358	0.123324	0.265877	0.160482
6230400D17Rik	0.0404909	0.16354	0.220518	0.140861	0.0787929	0.324918	0.169718	0.16978
Stx1a	0.195149	0.105172	0.0841031	0.210888	0.251483	0.243209	0.14519	0.177772
Ctrl	0.0249398	0.252399	0.0711956	0.116065	0.163961	0.231537	0.181211	0.106358
Zfp964	0.0750451	0.134314	0.218479	0.227762	0.157354	0.0963975	0.209291	0.193034
Moap1	0.156771	0.134492	0.190934	0.0173282	0.0854281	0.476056	0.13413	0.189986
Eid2	0.194419	0.427325	0.112872	0.265621	0.250561	0.0931254	0.109815	0.189868
Atp4a	0.251445	0.108925	0.0664003	0.138877	0.384746	0.109144	0.214393	0.232475
Tspan5	0.233836	0.289958	0.209112	0.226814	0.182626	0.155566	0.11155	0.109203
Nsg1	0.216541	0.120735	0.0700367	0.14489	0.215571	0.208886	0.154546	0.159585
Hey1	0.258972	0.199206	0.166375	0.28605	0.360536	0.149333	0.157686	0.269521
Arid3a	0.203372	0.170272	0.0775759	0.132328	0.242541	0.184274	0.158182	0.148758
Lrrc75a	0.129158	0.109679	0.0534399	0.177901	0.290634	0.2197	0.15218	0.228007
Col11a2	0.14165	0.176981	0.19263	0.139316	0.269952	0.122249	0.200518	0.159101
Slc7a1	0.238391	0.217062	0.158124	0.190682	0.303483	0.146361	0.153905	0.201836
Tmem266	0.0184434	0.0309751	0.0870677	0.107375	0.122748	0.21925	0.251503	0.214055
Igf1r	0.148725	0.156371	0.166729	0.146832	0.230646	0.169614	0.173216	0.215001
Hmcn1	0.140522	0.209349	0.226587	0.228507	0.134277	0.121892	0.131571	0.163429
Nbea	0.197392	0.249823	0.218599	0.181134	0.189551	0.157987	0.136105	0.184074
Alox12	0.179869	0.224017	0.076319	0.077524	0.228007	0.191089	0.153146	0.0938596
Gm12359	0.139697	0.0943949	0.191124	0.0383961	0.193871	0.200335	0.245818	0.201475
Ccdc15	0.097993	0.127792	0.1676	0.137825	0.203641	0.178318	0.164029	0.214885
1700047I17Rik2	0.250202	0.210854	0.23344	0.219022	0.181875	0.110503	0.130901	0.175783
Fam177a	0.250202	0.210854	0.23344	0.219022	0.181875	0.110503	0.130901	0.175783
Plcd1	0.159815	0.176623	0.13466	0.197986	0.318199	0.249762	0.174335	0.149293
Hoxb3	0.169719	0.193957	0.185004	0.201564	0.254419	0.121287	0.20806	0.17352
Gpr132	0.212526	0.125685	0.221272	0.223739	0.162135	0.293201	0.124981	0.222966
Sbsn	0.200401	0.0956591	0.160796	0.217495	0.189364	0.124546	0.103356	0.284446
Slamf7	0.237685	0.122555	0.149503	0.218688	0.47674	0.322502	0.232699	0.199187
4930452B06Rik	0.218136	0.301718	0.0689971	0.165672	0.378186	0.0873773	0.245067	0.199344
Pou2af1	0.164385	0.230253	0.174253	0.283847	0.154526	0.247839	0.162336	0.234514
Mybl2	0.351693	0.251561	0.149531	0.170688	0.270491	0.0844956	0.0959818	0.0939522
Platr22	0.2239	0.309901	0.153672	0.168758	0.221005	0.118962	0.0794846	0.203014
Brdt	0.123483	0.129033	0.119576	0.19452	0.173276	0.0532504	0.10797	0.124505
Rap1gap2	0.17997	0.153227	0.0850656	0.10881	0.219532	0.118689	0.145282	0.14072
Col8a1	0.364985	0.147096	0.105929	0.19149	0.353751	0.248819	0.0883146	0.168756
4933412E12Rik	0.281619	0.145419	0.143035	0.216382	0.256818	0.123889	0.186339	0.14416
Mkln1os	0.174407	0.330439	0.265351	0.158021	0.192254	0.0993235	0.121758	0.219641
Nlrp3	0.211492	0.217095	0.113601	0.193308	0.264536	0.201017	0.219922	0.0943496
Milr1	0.315095	0.0886084	0.133352	0.134519	0.289451	0.160955	0.168034	0.197185
Kantr	0.249869	0.182629	0.1584	0.269376	0.184294	0.111937	0.0892229	0.152753
Rsph9	0.178238	0.0778637	0.067208	0.109659	0.236699	0.125875	0.0510891	0.282576
Tvp23a	0.269723	0.180994	0.176444	0.149762	0.260627	0.152488	0.094086	0.144584
Srms	0.21927	0.134116	0.090405	0.130833	0.193926	0.103238	0.0657945	0.122889
Cenpf	0.365345	0.332849	0.257271	0.231319	0.51847	0.0308602	0.0412485	0.0434039
Hcar2	0.193017	0.0754094	0.0965533	0.205186	0.160443	0.245205	0.154921	0.23201
Syn3	0.112496	0.117622	0.148974	0.138221	0.143357	0.162182	0.255339	0.186166
C130050O18Rik	0.263868	0.12584	0.153115	0.152189	0.27872	0.0955869	0.128425	0.225693
Ly6c1	0.42676	0.284685	0.207573	0.145801	0.145299	0.120004	0.0772362	0.0409175
Gm5431	0.269569	0.225072	0.134524	0.137038	0.34674	0.268606	0.14636	0.160414
Zfp248	0.291797	0.223617	0.203305	0.266879	0.24814	0.098117	0.127964	0.136156
Kif26a	0.267454	0.237975	0.170616	0.235644	0.201734	0.187818	0.151129	0.143723
4930455G09Rik	0.288719	0.115099	0.131224	0.0828872	0.226408	0.184645	0.147917	0.238808
Dagla	0.146898	0.179033	0.0600806	0.216301	0.308575	0.197032	0.120871	0.244765
Kif18b	0.290183	0.331557	0.265418	0.115865	0.474081	0.0438942	0.0362524	0.0947556
Cdyl2	0.101326	0.107707	0.139911	0.177709	0.142532	0.142836	0.141265	0.149536
Hyal3	0.105882	0.0305606	0.0914751	0.152887	0.159381	0.281998	0.115697	0.184121
Gm12657	0.162274	0.139008	0.1371	0.296725	0.20241	0.105903	0.154613	0.172596
Zc2hc1a	0.192596	0.164082	0.15235	0.165734	0.268347	0.153716	0.112131	0.313322
Hist1h4c	0	0	0.0747637	0.0909083	0.28207	0.276205	0.172518	0
Ecm2	0.124891	0.186504	0.159102	0.175425	0.189181	0.187158	0.14257	0.287374
B130024G19Rik	0.106896	0.185152	0.0811289	0.20659	0.305603	0.295725	0.201528	0.153781
Kcne4	0.2106	0.052577	0.226787	0.405658	0.184446	0.143533	0.449261	0.490119
3110070M22Rik	0.0957705	0.0653106	0.145608	0.240454	0.019397	0.105861	0.202279	0.357349
Slc18a2	0.176694	0.141458	0.181255	0.147421	0.204846	0.18905	0.203876	0.123431
Nxpe4	0.159785	0.157357	0.142506	0.167472	0.19454	0.203605	0.160555	0.201484
Pgm5	0.107829	0.0848045	0.1333	0.116219	0.164175	0.280322	0.270647	0.233518
Plekhh2	0.124257	0.133199	0.143233	0.162001	0.259834	0.201212	0.247787	0.235839
Spatc1l	0.173728	0.234639	0.224966	0.206272	0.186065	0.141745	0.156788	0.226687
Cep72	0.16269	0.133673	0.13612	0.180321	0.314782	0.142795	0.147326	0.12899
Tshz3	0.192066	0.180343	0.201229	0.200033	0.367353	0.224363	0.175022	0.217836
Fras1	0.10596	0.0865168	0.102587	0.109195	0.157835	0.147044	0.115781	0.135664
Cbln3	0.194407	0.122318	0.176305	0.220809	0.240052	0.101294	0.161729	0.181747
Cplx2	0.182833	0.134946	0.125856	0.178987	0.365291	0.120533	0.190619	0.174626
Rpgr	0.0990965	0.122983	0.185887	0.175657	0.127934	0.153089	0.177311	0.18591
Zeb2os	0.186224	0.123421	0.159722	0.28259	0.311129	0.169651	0.139308	0.165053
Gdf6	0.189398	0.112826	0.0773975	0.191779	0.386176	0.133907	0.0809073	0.351294
Neil2	0.144268	0.252231	0.22911	0.20848	0.152743	0.0878952	0.145932	0.176515
LOC102634812	0.20965	0.235416	0.149689	0.171802	0.185121	0.10807	0.157153	0.157186
Sspn	0.20578	0.2009	0.1273	0.161781	0.236398	0.159829	0.123869	0.162963
Atad3aos	0.0930564	0.0941448	0.0725106	0.153204	0.0739011	0.122594	0.320066	0.303188
Stk26	0.210916	0.322812	0.135127	0.257372	0.224565	0.15494	0.119816	0.283833
A330009N23Rik	0.132123	0.141362	0.160967	0.0591996	0.072562	0.145854	0.217249	0.140137
Fanca	0.337312	0.352176	0.186808	0.131591	0.521358	0.0965277	0.100878	0.0858434
1700102P08Rik	0.117181	0.0339166	0.0766261	0.071508	0.187839	0.149914	0.168259	0.433627
Guca1b	0.188081	0.267314	0.135861	0.166907	0.25366	0.232733	0.242713	0.112982
Col20a1	0.142086	0.108276	0.18375	0.140273	0.263598	0.108232	0.18625	0.169079
Batf2	0.346032	0.14376	0.163678	0.217583	0.379278	0.217688	0.1034	0.0236358
Efna3	0.138974	0.0602455	0.0855844	0.295995	0.137126	0.0594446	0.096664	0.267061
1500026H17Rik	0.126754	0.0960554	0.17412	0.118745	0.246273	0.190913	0.131061	0.172294
Ptpn13	0.182201	0.157186	0.100735	0.196562	0.352233	0.158519	0.16208	0.301498
Hhat	0.113604	0.108773	0.165404	0.143997	0.229393	0.125493	0.186172	0.223731
Tgfb2	0.297821	0.236722	0.302459	0.201904	0.171537	0.144961	0.0779334	0.199212
Ndc80	0.442324	0.243591	0.30814	0.150362	0.502047	0.066018	0.0863898	0.086423
Far2	0.116424	0.179431	0.201599	0.0810587	0.231101	0.147353	0.152737	0.171813
Spib	0.166424	0.159873	0.161232	0.197692	0.253159	0.191311	0.150161	0.266894
B230208H11Rik	0.143786	0.179617	0.0886043	0.249522	0.271042	0.177324	0.175396	0.156986
Lnx1	0.191448	0.100051	0.180541	0.196729	0.337847	0.205291	0.219698	0.257839
Ctsw	0.119215	0.0889177	0.156451	0.158853	0.339645	0.295074	0.161007	0.249726
1700029J07Rik	0.147141	0.162411	0.135361	0.103886	0.130576	0.154243	0.245971	0.189673
Cdk14	0.141707	0.155289	0.107859	0.13732	0.239918	0.188945	0.154669	0.338175
Ier5l	0.14959	0.116056	0.157376	0.147131	0.197747	0.165035	0.0913166	0.231818
Gzmb	0.180316	0.292272	0.224479	0.244284	0.20348	0.25474	0.168023	0.163268
Pcdh17	0.35072	0.293057	0.21685	0.226703	0.198774	0.117559	0.146822	0.13441
Lrp2bp	0.0513311	0.111284	0.03741	0.0985469	0.242502	0.177064	0.123478	0.153895
Spdl1	0.394647	0.234993	0.208026	0.142393	0.577949	0.0862246	0.0573947	0.0511487
Ttll7	0.36054	0.22809	0.241672	0.188257	0.145687	0.17176	0.143422	0.141495
Lrrc1	0.135742	0.148179	0.080307	0.221438	0.279793	0.156928	0.134033	0.291189
Rnls	0.0669874	0.121925	0.0899645	0.187565	0.314632	0.185326	0.196498	0.25656
E130307A14Rik	0.164749	0.170658	0.10029	0.093642	0.186039	0.0866941	0.192628	0.113243
Slc6a16	0.0345426	0.0349549	0.0980146	0.136135	0.112687	0.229013	0.278053	0.360106
Erbb2	0.184364	0.170465	0.132077	0.218755	0.2127	0.150524	0.222126	0.217997
H2-Oa	0.179956	0.262061	0.174367	0.0253539	0.232246	0.15655	0.313564	0.119494
Vsig10l	0.205279	0.115629	0.148903	0.168949	0.191446	0.188636	0.174036	0.219632
BC065397	0.163494	0.144377	0.176277	0.208713	0.12423	0.200482	0.218036	0.250401
Hist1h2bk	3.49634e-07	2.79362e-06	0.146771	0.077442	4.35476e-05	2.38511e-05	1.67391e-06	0.000866453
Pcdhgc4	0.333804	0.436093	0.282445	0.33716	0.0765844	0.0092864	0.0334136	0.0490429
Card9	0.332866	0.206671	0.103474	0.216141	0.502855	0.200714	0.116778	0.171867
Ttc28	0.152592	0.217262	0.144156	0.216416	0.196263	0.164196	0.186771	0.225921
Sytl2	0.27328	0.191765	0.100076	0.176824	0.40486	0.200312	0.162254	0.273711
Emb	0.271059	0.150008	0.103317	0.0796266	0.2815	0.266729	0.142222	0.219219
Gm14023	0.211305	0.152546	0.122612	0.145366	0.164609	0.183344	0.160783	0.159931
2210408I21Rik	0.121651	0.118752	0.166458	0.170546	0.148531	0.185537	0.239854	0.205139
Tppp3	0.203155	0.189397	0.196894	0.0765406	0.376525	0.11619	0.17969	0.261879
Tnfrsf26	0.189584	0.138678	0.233941	0.262929	0.19359	0.201649	0.1335	0.105773
Sh3tc2	0.193137	0.186594	0.114306	0.182927	0.186357	0.174577	0.191697	0.226012
Slfn1	0.312446	0.250815	0.175064	0.150776	0.419113	0.13979	0.196964	0.242359
Ifnlr1	0.560555	0.448544	0.282765	0.289911	0.0801112	0.0781589	0.0421261	0.0637351
Gfpt2	0.195596	0.23259	0.131298	0.262204	0.205893	0.157103	0.125617	0.25048
Pik3ip1	0.160091	0.166418	0.0566593	0.231585	0.331901	0.205587	0.184278	0.25318
4930483K19Rik	0.156534	0.435629	0.27642	0.297417	0.0706579	0.118372	0.039374	0.0777277
Rps6ka5	0.18646	0.105789	0.154316	0.164912	0.170669	0.102429	0.132252	0.232193
Slc30a3	0.128108	0.0279741	0.0633633	0.188295	0.425854	0.185667	0.21563	0.0794116
Spa17	0.248849	0.353731	0.203777	0.129896	0.245659	0.252692	0.207661	0.156685
Gpr84	0.286449	0.182337	0.120204	0.364891	0.1987	0.151526	0.0917729	0.178121
Ccdc102a	0.215734	0.13272	0.0996177	0.225909	0.346762	0.162572	0.112444	0.222921
Hoxb2	0.155833	0.253874	0.174647	0.141108	0.259219	0.211837	0.183316	0.133976
Aldh1l2	0.350228	0.179015	0.143126	0.098875	0.742894	0.0721367	0.135595	0.0584017
AI467606	0.20588	0.131358	0.10845	0.255721	0.327387	0.204442	0.235162	0.220703
Ripply1	0.0325305	0.106929	0.0924213	0.185171	0.210896	0.139059	0.0704017	0.137578
Zfp518b	0.23603	0.220446	0.131898	0.240085	0.275921	0.12743	0.158272	0.148727
Gpr153	0.203747	0.160352	0.0833387	0.23544	0.395406	0.268606	0.238547	0.281965
Tcea2	0.180327	0.109165	0.0900072	0.25326	0.144083	0.180047	0.140372	0.159414
Gdpd5	0.219364	0.200929	0.148813	0.176024	0.347922	0.287492	0.149241	0.250494
Zfp937	0.271871	0.157321	0.177668	0.150481	0.272893	0.179387	0.20586	0.186504
Havcr2	0.341606	0.150907	0.164701	0.175968	0.412189	0.226817	0.177455	0.292154
Ankrd42	0.108253	0.135639	0.119181	0.155293	0.114133	0.0947968	0.212473	0.123723
Awat2	0.0916396	0.119076	0.135733	0.144078	0.17547	0.14415	0.223772	0.303874
Gm3414	0.132111	0.147031	0.22224	0.129645	0.249892	0.233698	0.290624	0.242675
Egr2	0.101802	0.0803288	0.0641262	0.0792286	0.207251	0.0733233	0.0803323	0.126516
Olfr1029	0.285592	0.135494	0.0792265	0.211336	0.157205	0.350735	0.214148	0.118196
Nkx2-6	0.056839	0.109802	0.142249	0.153958	0.144912	0.0832937	0.102234	0.160328
Gm14057	0.139455	0.110339	0.171442	0.231604	0.137601	0.0568704	0.212843	0.251978
Adamts4	0.313711	0.236292	0.267892	0.238497	0.332128	0.180607	0.133364	0.123944
B230217O12Rik	0.0670141	0.1113	0.126917	0.228139	0.129305	0.109847	0.324207	0.202469
2610035D17Rik	0.149163	0.0696577	0.101548	0.164486	0.200025	0.1159	0.162769	0.228433
Rflnb	0.228971	0.17656	0.168231	0.192853	0.263085	0.22198	0.164647	0.166782
Mamdc4	0.123346	0.15647	0.182821	0.128588	0.171566	0.186191	0.205624	0.140338
A430035B10Rik	0.0785914	0.112296	0.138221	0.206272	0.181512	0.180252	0.306589	0.233227
Cachd1	0.201254	0.161389	0.124958	0.158493	0.284917	0.128829	0.236114	0.236199
Agbl3	0.085269	0.0849997	0.164056	0.145833	0.177585	0.20217	0.19999	0.231489
Sass6	0.146671	0.127208	0.160936	0.117696	0.362914	0.249795	0.219402	0.201731
Greb1l	0.353498	0.428499	0.328897	0.223854	0.0863035	0.0406202	0.0626127	0.0755805
Rgr	0.0359979	0.0935216	0.0926371	0.0967523	0.218741	0.296566	0.216934	0.276382
Gjc3	0.150729	0.157271	0.140437	0.124259	0.182257	0.245727	0.145695	0.166602
2610203C22Rik	0.0528493	0.184425	0.100524	0.219488	0.316465	0.237994	0.252073	0.125583
Cyfip2	0.179097	0.10342	0.106603	0.162295	0.319191	0.188132	0.186094	0.23536
Cd209a	0.222738	0.0742328	0.151848	0.365408	0.219858	0.286778	0.228493	0.315177
2700038G22Rik	0.307254	0.274666	0.205413	0.251026	0.137902	0.0705954	0.152553	0.114568
Fcmr	0.296867	0.254225	0.189791	0.247446	0.180307	0.157303	0.296005	0.399401
Trim80	0.163781	0.0759796	0.0762204	0.145207	0.141089	0.157789	0.233589	0.219219
Cenpk	0.195618	0.198561	0.150395	0.234062	0.344633	0.148248	0.19587	0.144275
Morn4	0.140542	0.238522	0.20997	0.086033	0.160543	0.249951	0.141224	0.201188
Slc13a5	0.0990265	0.0675552	0.18576	0.170134	0.14721	0.191394	0.368315	0.1872
Espn	0.161179	0.330597	0.0671244	0.29253	0.374331	0.218963	0.249754	0.510938
Slc22a29	0.387884	0.154822	0.247906	0.267382	0.0331695	0.119887	0.0655287	0.0736811
Schip1	0.211136	0.209861	0.244958	0.249999	0.201374	0.224754	0.16789	0.18896
Traf3ip3	0.262508	0.092957	0.167055	0.225386	0.315182	0.275981	0.236612	0.307871
Ap1s3	0.168425	0.251829	0.196331	0.167186	0.219805	0.162785	0.122408	0.17119
Mdfi	0.264699	0.121771	0.0907383	0.158934	0.102386	0.210641	0.166938	0.232092
Ugt1a7c	0.185258	0.0538202	0.157875	0.137939	0.350823	0.269307	0.138901	0.200628
Zfp947	0.151396	0.115691	0.175711	0.162087	0.243363	0.133426	0.123523	0.17345
Pbx4	0.0489143	0.0815735	0.137566	0.151153	0.125229	0.173147	0.338784	0.343689
Ccne2	0.274857	0.114403	0.173876	0.14312	0.373958	0.237017	0.323687	0.215603
Gm16907	0.160461	0.154967	0.0908656	0.0756415	0.248638	0.216079	0.21376	0.229045
Ankrd1	0.211527	0.217579	0.205026	0.116761	0.292684	0.0278098	0.0677713	0.106997
B3galnt1	0.219001	0.172148	0.110044	0.124648	0.297476	0.213018	0.23847	0.176148
Megf6	0.303577	0.271451	0.207412	0.311184	0.24944	0.147195	0.202411	0.244201
9330175E14Rik	0.151529	0.151061	0.268378	0.284115	0.249289	0.209581	0.207326	0.372383
BC025920	0.177706	0.151283	0.260707	0.210942	0.303666	0.113423	0.124104	0.163268
Ccl19	0.355668	0.206861	0.0873142	0.331483	0.327082	0.294703	0.0826365	0.19098
Sema3c	0.104336	0.247476	0.0471774	0.266257	0.292715	0.119903	0.1501	0.385392
Neurl1b	0.345112	0.217236	0.204702	0.14037	0.659783	0.0930436	0.110453	0.173882
Kif4	0.366454	0.265823	0.323134	0.250299	0.580888	0.0312137	0.0510678	0.0743232
Gbgt1	0.273548	0.315635	0.19637	0.170413	0.214272	0.300524	0.204906	0.204981
Zfp28	0.224119	0.14267	0.185539	0.193514	0.270506	0.184871	0.172418	0.232403
Col12a1	0.372562	0.202188	0.175111	0.172436	0.31154	0.173146	0.234806	0.187939
Il18r1	0.0817446	0.201928	0.0705418	0.334145	0.256778	0.156997	0.146048	0.497836
Nr4a2	0.0588524	0.108407	0.105751	0.208625	0.185048	0.113847	0.284659	0.360844
1700020D05Rik	0.145833	0.190268	0.197797	0.19662	0.292494	0.1825	0.222328	0.415065
Kif20b	0.338484	0.293212	0.268515	0.267756	0.42849	0.0822455	0.110164	0.10202
Mtl5	0.0669974	0.129012	0.096195	0.112209	0.0927507	0.296887	0.225755	0.266357
Arntl2	0.399201	0.213282	0.155973	0.0892453	0.188659	0.202402	0.107919	0.175691
Nol4l	0.242185	0.315278	0.268198	0.137229	0.256139	0.141034	0.122335	0.187603
Npr3	0.0943442	0.118354	0.118725	0.159218	0.364433	0.259162	0.259214	0.401874
C1qtnf7	0.185577	0.167992	0.0867131	0.16467	0.325005	0.242118	0.251751	0.263953
Zfp966	0.1259	0.157958	0.1908	0.15513	0.181635	0.26263	0.255604	0.210185
Zfp967	0.1259	0.157958	0.1908	0.15513	0.181635	0.26263	0.255604	0.210185
A630001G21Rik	0.22399	0.233134	0.168321	0.169776	0.360551	0.202669	0.233143	0.174626
Plp1	0.18677	0.114668	0.142055	0.221576	0.195447	0.199588	0.251755	0.341811
Slc16a3	0.289622	0.172094	0.19568	0.29128	0.271868	0.180536	0.322338	0.167396
Adgrg6	0.134346	0.224829	0.235415	0.224884	0.19305	0.124032	0.153455	0.188089
Samsn1	0.213452	0.243713	0.15526	0.381181	0.220963	0.16482	0.232466	0.15117
Ust	0.362376	0.370331	0.270494	0.225658	0.151191	0.0733027	0.099411	0.124151
Hoxb5	0.218268	0.237668	0.201701	0.122052	0.154118	0.172269	0.147249	0.223075
Mansc4	0.168764	0.112905	0.0749643	0.136672	0.234807	0.146741	0.0847093	0.215774
Zfp13	0.185919	0.212558	0.27502	0.334388	0.296803	0.0678872	0.131258	0.172548
Tnfrsf22	0.286696	0.226327	0.217826	0.203154	0.261577	0.178909	0.117248	0.111744
Zfp580	0.135348	0.0830479	0.148872	0.116875	0.133546	0.303106	0.225857	0.219588
Gm10767	0.2403	0.133533	0.140768	0.127371	0.270945	0.203329	0.225557	0.224939
Ms4a1	0.114771	0.172457	0.0915502	0.304599	0.218221	0.170249	0.147045	0.447112
Rd3	0.0310748	0.0562886	0.0931207	0.149213	0.0507212	0.0845827	0.177987	0.206533
1700030C10Rik	0.15932	0.0951494	0.120159	0.0757914	0.329795	0.262147	0.186339	0.24355
Afap1	0.236151	0.223741	0.128003	0.242075	0.360439	0.208826	0.19369	0.265344
Rem1	0.195213	0.267442	0.0786734	0.27362	0.435544	0.174511	0.145239	0.260367
Zfp11	0.171888	0.128791	0.2524	0.149562	0.184553	0.178346	0.119968	0.202083
Ace	0.144614	0.18378	0.173062	0.238057	0.262152	0.14269	0.14112	0.249104
Pdk3	0.414582	0.177082	0.247529	0.211739	0.185759	0.249676	0.172916	0.169353
Robo2	0.196911	0.184374	0.0910261	0.236292	0.4054	0.230074	0.250825	0.282969
Msh5	0.198961	0.186599	0.2497	0.266613	0.176562	0.105889	0.172991	0.264019
Dcdc2a	0.0464776	0.070875	0.0758886	0.154903	0.311712	0.129613	0.169399	0.312939
Dlg4	0.188611	0.145371	0.216701	0.216809	0.381816	0.227028	0.211939	0.209894
Specc1	0.260942	0.302613	0.227783	0.1853	0.351248	0.180027	0.164043	0.156698
Adamts6	0.160814	0.184325	0.253579	0.14393	0.155905	0.130231	0.20868	0.189693
Fam212a	0.232819	0.15157	0.190461	0.121206	0.157205	0.196229	0.0454483	0.118196
Trim59	0.375133	0.253764	0.293526	0.267613	0.561527	0.137503	0.128333	0.168756
Apitd1	0.359573	0.207227	0.195231	0.13749	0.713951	0.0778001	0.101682	0.165756
A930004D18Rik	0.165165	0.159057	0.118633	0.165922	0.387248	0.182616	0.230104	0.318599
Prickle2	0.176687	0.211698	0.233937	0.190904	0.214306	0.224385	0.219561	0.251623
Slc34a2	0.387258	0.229074	0.306574	0.247489	0.242327	0.0864122	0.0347868	0.155667
Lrrc8b	0.366102	0.276737	0.151446	0.185832	0.195482	0.141145	0.193362	0.183341
4931403E22Rik	0.0969904	0.0822264	0.0632704	0.0781767	0.349686	0.330135	0.139685	0.183462
1700037C18Rik	0.243055	0.146841	0.149517	0.246699	0.20552	0.0662239	0.0439793	0.194726
Cacna1d	0.111099	0.0854648	0.169742	0.207812	0.169042	0.193748	0.231517	0.262911
Gm10433	0.169924	0.0650528	0.125199	0.129395	0.117348	0.131363	0.27995	0.199797
Pde6g	0.160847	0.173632	0.257641	0.085033	0.180038	0.247202	0.198866	0.0351202
2016-03-03	0.12205	0.264272	0.162876	0.145394	0.21	0.16029	0.133295	0.223849
Nckap5l	0.264201	0.303424	0.183623	0.224764	0.290817	0.208765	0.219579	0.206594
Pstpip1	0.263958	0.14513	0.14426	0.264178	0.411371	0.152318	0.254133	0.243082
Tspan6	0.405958	0.152006	0.117607	0.276177	0.292984	0.146876	0.182467	0.22279
F630028O10Rik	0.342149	0.231434	0.216315	0.129297	0.40533	0.230432	0.197527	0.257877
Msl3l2	0.167366	0.235082	0.162146	0.187832	0.305034	0.174306	0.172409	0.0888119
Sema6c	0.122709	0.153562	0.0996884	0.180515	0.268146	0.188416	0.20172	0.295393
Pak6	0.587111	0.360002	0.29276	0.145941	0.149574	0.080453	0.085067	0.154998
Fancb	0.274447	0.245561	0.197741	0.179033	0.545677	0.120564	0.149426	0.106497
Dubr	0.137679	0.273413	0.260628	0.154085	0.400176	0.155183	0.346275	0.247513
Fam83d	0.33383	0.429441	0.285276	0.250079	0.448711	0.135931	0.0427138	0.0705295
E230016M11Rik	0.170201	0.0749561	0.0866282	0.172053	0.169198	0.184539	0.0433082	0.251606
6530402F18Rik	0.146777	0.16251	0.239407	0.18364	0.232583	0.248646	0.222957	0.222593
Gm10941	0.177177	0.150828	0.224634	0.242576	0.202038	0.0344384	0.252213	0.252303
Bcl2	0.342086	0.227243	0.336672	0.219704	0.254858	0.18637	0.102897	0.151775
Spock2	0.151526	0.218412	0.0700063	0.3618	0.396048	0.0978764	0.165335	0.307036
Mark1	0.174911	0.189259	0.109324	0.166358	0.360979	0.253255	0.162227	0.302359
Cdca5	0.397075	0.341666	0.220303	0.233443	0.566223	0.063584	0.0751164	0.0993477
Amica1	0.179244	0.144873	0.164937	0.164865	0.394938	0.312999	0.0963597	0.160979
Il21r	0.314429	0.214498	0.126839	0.165142	0.446907	0.314727	0.143001	0.31409
Fry	0.242781	0.217964	0.214725	0.217762	0.200895	0.119611	0.205996	0.172018
Adam4	0.131455	0.206363	0.257778	0.263658	0.106255	0.125256	0.152039	0.109001
Eml6	0.279417	0.246302	0.161883	0.133372	0.266821	0.187547	0.166518	0.186111
Gata2	0.125279	0.235343	0.187156	0.14173	0.196546	0.1995	0.236339	0.232142
Zfp503	0.211686	0.132372	0.13687	0.185039	0.262224	0.166471	0.149009	0.255212
Asic1	0.167249	0.155793	0.188609	0.203294	0.229849	0.210139	0.199437	0.19951
D330050I16Rik	0.225818	0.168125	0.153622	0.20599	0.166843	0.201043	0.210588	0.295449
6430571L13Rik	0.226374	0.212429	0.152484	0.259142	0.163059	0.0848466	0.128478	0.0989464
Gjc2	0.194419	0.173084	0.0747048	0.147001	0.361212	0.21416	0.276088	0.346273
Npb	0.190327	0.222204	0.184436	0.183334	0.078094	0.0444454	0.0439399	0.0583164
Ms4a4c	0.544315	0.115532	0.143114	0.216498	0.563482	0.309471	0.108096	0.220473
Tal1	0.14413	0.208934	0.348538	0.268456	0.156159	0.184775	0.222607	0.0961026
Gm20324	0.0394888	0.0978966	0.147097	0.13749	0.167528	0.244512	0.331849	0.266544
Irak3	0.254554	0.212071	0.171314	0.154134	0.34189	0.120058	0.20714	0.279259
Zfp872	0.0445858	0.0984081	0.271912	0.138198	0.251998	0.150889	0.178776	0.186137
Cdon	0.188423	0.185971	0.0899659	0.223513	0.30443	0.231201	0.154411	0.237484
Wdr93	0.157303	0.0801842	0.152381	0.207449	0.222867	0.173497	0.245806	0.162119
Cdh24	0.191438	0.20563	0.185515	0.104327	0.203034	0.226509	0.224087	0.211294
Cklf	0.341921	0.223701	0.316566	0.250282	0.306457	0.126025	0.124631	0.0978872
Pou2f2	0.222483	0.251008	0.1661	0.126994	0.325719	0.250913	0.289663	0.21186
Mmp11	0.174514	0.11091	0.082567	0.16598	0.393573	0.192366	0.132861	0.450189
Pdp1	0.393249	0.334921	0.214149	0.1831	0.281245	0.169894	0.143041	0.127878
1810046K07Rik	0.0662521	0.04226	0.155243	0.0792156	0.187786	0.125949	0.223375	0.270454
Zc3h6	0.109353	0.135261	0.165863	0.11534	0.176892	0.193145	0.169066	0.139268
Zbtb32	0.1995	0.151029	0.18266	0.170865	0.119049	0.231657	0.193426	0.156819
Ccdc62	0.171722	0.0885467	0.136605	0.221635	0.256709	0.149966	0.131306	0.272591
Kcna2	0.293889	0.27871	0.180356	0.14742	0.294836	0.184519	0.215677	0.160039
Mss51	0.236077	0.192579	0.187991	0.179116	0.222754	0.315183	0.256933	0.215321
Pde1a	0.183392	0.138854	0.10596	0.110379	0.348843	0.197697	0.225726	0.33134
Wisp1	0.267233	0.212417	0.219079	0.226944	0.455141	0.180643	0.178681	0.205792
Zfp52	0.292922	0.215334	0.232788	0.167921	0.311833	0.120165	0.181611	0.147127
Rasgrp1	0.28856	0.167091	0.109956	0.19626	0.319898	0.269322	0.154552	0.157481
Slc35g2	0.269218	0.199512	0.142634	0.0981541	0.17022	0.162474	0.188087	0.24579
Myl4	0.0978049	0.122659	0.204918	0.171687	0.164838	0.325248	0.106898	0.0365341
Pik3r6	0.223414	0.209308	0.20595	0.320567	0.32933	0.147393	0.195332	0.183168
Zfp442	0.238905	0.221315	0.163557	0.179691	0.317802	0.201919	0.196253	0.158886
Clic5	0.120418	0.122992	0.0541726	0.172146	0.315569	0.196993	0.13152	0.2684
Jazf1	0.262945	0.32044	0.26083	0.260757	0.2773	0.137239	0.171267	0.224199
Pole2	0.4299	0.157782	0.156841	0.164394	0.518414	0.178537	0.137721	0.11125
Cenpp	0.269839	0.199983	0.227099	0.168021	0.334283	0.197447	0.293388	0.090119
Dync2h1	0.113713	0.142414	0.193592	0.171788	0.247158	0.224559	0.199434	0.264215
Astn2	0.157544	0.176012	0.115948	0.235222	0.261966	0.218534	0.194201	0.362833
Syp	0.177614	0.0883316	0.172093	0.104245	0.221685	0.169369	0.176283	0.24182
Gen1	0.17293	0.162644	0.167547	0.267762	0.251786	0.143574	0.182004	0.142048
Adam33	0.128427	0.215588	0.0862416	0.298111	0.266558	0.277374	0.140233	0.306256
Gm1966	0.265457	0.183055	0.126678	0.169255	0.465567	0.313731	0.215001	0.203278
Cd4	0.137582	0.094253	0.120465	0.155973	0.2176	0.256093	0.0543615	0.206215
Arid5a	0.156935	0.156982	0.195	0.186532	0.263366	0.203126	0.174959	0.180009
Heph	0.229281	0.281803	0.212881	0.26378	0.279291	0.180367	0.203722	0.324144
Pih1d2	0.244257	0.170637	0.207411	0.180083	0.211207	0.37867	0.183961	0.324032
Ptpn22	0.195302	0.245688	0.208842	0.199525	0.277112	0.315202	0.183201	0.286723
Plcd3	0.255958	0.239963	0.0897998	0.228735	0.282866	0.2054	0.160443	0.274056
Tmem8b	0.0950636	0.0805847	0.133869	0.174481	0.169581	0.152553	0.244802	0.262113
Rfx3	0.219226	0.162	0.206505	0.245087	0.238544	0.225486	0.202711	0.211118
Gdf9	0.152616	0.139271	0.147833	0.114334	0.26679	0.340956	0.337445	0.0706826
1700010I14Rik	0.626836	0.1522	0.131825	0.212196	0.406216	0.101877	0.283295	0.132866
Hic2	0.156794	0.149506	0.185239	0.1139	0.191702	0.22738	0.208322	0.151532
Naip6	0.212305	0.144195	0.18854	0.201432	0.375374	0.320017	0.276947	0.214147
Crocc	0.193729	0.15496	0.196233	0.195065	0.20557	0.14124	0.182319	0.200588
Hist1h2be	0.11468	0.150992	0.130301	0.119062	0.217188	0.215037	0.249754	0.258544
1700011H14Rik	0.162746	0.108805	0.0183935	0.173119	0.350218	0.160594	0.101303	0.255869
Cd248	0.452778	0.217995	0.105651	0.195579	0.376266	0.0936183	0.13672	0.256363
Rps6kl1	0.336576	0.148254	0.153512	0.160185	0.567578	0.0946192	0.12935	0.181489
Tceanc	0.166633	0.282387	0.194463	0.226551	0.216894	0.172905	0.192367	0.202996
Adcy5	0.130752	0.148477	0.224876	0.220823	0.243749	0.179367	0.244331	0.286054
Snca	0.130585	0.14605	0.112946	0.203788	0.169355	0.144164	0.201688	0.127462
D130017N08Rik	0.240783	0.186337	0.0498106	0.149363	0.259437	0.177552	0.188286	0.278003
Rasal3	0.305472	0.25313	0.161044	0.228936	0.303722	0.397474	0.227546	0.208738
Alms1	0.191671	0.124665	0.22002	0.195722	0.308674	0.168473	0.27198	0.234655
Rtn1	0.146308	0.176359	0.111403	0.262335	0.275592	0.150075	0.225328	0.265861
Fbxo17	0.322802	0.153615	0.13555	0.282707	0.24543	0.176817	0.239318	0.242901
St6galnac2	0.214058	0.132716	0.112392	0.208539	0.26637	0.21478	0.115715	0.209079
Lrriq3	0.16698	0.192718	0.183469	0.189493	0.244124	0.150804	0.132382	0.206423
Trim62	0.114116	0.118701	0.207285	0.217646	0.217018	0.154182	0.179796	0.235156
Layn	0.251854	0.140609	0.149248	0.142913	0.368113	0.169956	0.239541	0.220129
Cacnb3	0.393176	0.230523	0.103661	0.214599	0.410526	0.275946	0.245896	0.336731
Park2	0.112347	0.14518	0.160239	0.24466	0.16322	0.21624	0.241272	0.250365
H2-L	0.0955478	0.451848	0.0990898	0.678879	0.197412	0.216185	0.108314	0.000644948
Wt1	0.2754	0.209484	0.101167	0.28278	0.423013	0.269678	0.135977	0.410977
Azin2	0.0776006	0.0974915	0.273115	0.369659	0.0987409	0.01758	0.117468	0.313205
Afap1l2	0.165551	0.153373	0.10724	0.241911	0.382384	0.260758	0.258	0.256415
2016-09-06	0.355881	0.103131	0.355565	0.325057	0.230537	0.12402	0.168928	0.174405
D630024D03Rik	0.132566	0.0883221	0.0584744	0.0722787	0.300977	0.206903	0.262226	0.170075
1700047M11Rik	0.239489	0.0539096	0.232195	0.346088	0.123042	0.293189	0.136187	0.260714
Vav3	0.478085	0.335724	0.194489	0.169126	0.31413	0.237638	0.251388	0.163845
LOC100038947	0.392338	0.100837	0.209391	0.251559	0.59538	0.172152	0.184372	0.299511
C130083M11Rik	0.219696	0.242292	0.230849	0.249245	0.347985	0.23164	0.167319	0.191757
Gm20337	0.112838	0.0645276	0.160929	0.237736	0.0567356	0.202143	0.181169	0.13639
Siah1b	0.271732	0.161801	0.244718	0.0984842	0.353909	0.125061	0.155494	0.121383
Scai	0.165447	0.142354	0.227328	0.218253	0.219139	0.155661	0.232016	0.220358
Bora	0.337267	0.269073	0.210046	0.246771	0.278673	0.143878	0.171043	0.223912
Ophn1	0.238202	0.237875	0.272054	0.24596	0.296177	0.208704	0.174999	0.217808
9330020H09Rik	0.154356	0.17572	0.194272	0.224269	0.231072	0.18941	0.236706	0.268786
Lrrc39	0.174151	0.164528	0.189325	0.210062	0.24578	0.21934	0.191815	0.201961
Rnase6	0.212925	0.181587	0.152961	0.187668	0.393567	0.194515	0.270329	0.350366
Wnt5a	0.402962	0.329788	0.11394	0.216128	0.32755	0.195763	0.118245	0.162351
Tmem178	0.173535	0.187265	0.0744684	0.311792	0.49069	0.313898	0.0841507	0.415562
Gm6377	0.186758	0.18296	0.139563	0.171407	0.31649	0.221036	0.226163	0.226245
Gm9833	0.333092	0.252172	0.107595	0.237	0.379896	0.246165	0.193292	0.156065
Rab7b	0.347049	0.202858	0.154694	0.215685	0.464859	0.238148	0.244831	0.323931
Naalad2	0.25787	0.196159	0.115695	0.238492	0.398192	0.237304	0.234775	0.265495
Enkd1	0.255813	0.153797	0.233748	0.101407	0.377303	0.248909	0.163057	0.168819
Noxred1	0.12132	0.139781	0.159178	0.195204	0.203372	0.29998	0.116589	0.194523
Gm14391	0.144918	0.0915841	0.213816	0.0756983	0.255061	0.28077	0.302103	0.338998
Asb2	0.243912	0.238333	0.195005	0.238492	0.24078	0.221589	0.179565	0.171566
Fam78a	0.235826	0.280826	0.196096	0.193759	0.278784	0.264559	0.183266	0.211746
Tubb2b	0.313126	0.234702	0.311579	0.258117	0.310249	0.0344279	0.181533	0.109721
Brca2	0.212328	0.153951	0.200747	0.212508	0.349695	0.224249	0.19903	0.249962
Slc52a3	0.539475	0.370419	0.217113	0.312732	0.261496	0.160903	0.182741	0.124409
Kif3c	0.238136	0.193653	0.128792	0.179617	0.246992	0.213044	0.259078	0.278335
Klrk1	0.210932	0.159836	0.19883	0.322243	0.247566	0.251022	0.185338	0.225651
Car15	0.153291	0.145829	0.217368	0.0710659	0.169101	0.169096	0.22529	0.193406
Kifc5b	0.332424	0.321004	0.280795	0.138949	0.428423	0.116163	0.0867831	0.0714249
Nfkbid	0.235339	0.241136	0.246397	0.244955	0.331443	0.279336	0.235582	0.266399
Gm32511	0.114238	0.0536792	0.129843	0.0881192	0.122528	0.201102	0.198933	0.233025
Chrnb2	0.08851	0.111091	0.12668	0.133197	0.180513	0.201562	0.261429	0.28537
LOC102640359	0.306335	0.172259	0.126371	0.235116	0.158357	0.276247	0.134961	0.23177
C030034I22Rik	0.218504	0.198406	0.204995	0.17464	0.159326	0.285612	0.311654	0.220255
Notch3	0.332592	0.239833	0.188402	0.221868	0.40584	0.216838	0.187687	0.276176
Irak1bp1	0.0803282	0.0489254	0.0992151	0.246917	0.143856	0.125302	0.227012	0.295487
Pkia	0.192805	0.177896	0.118229	0.234854	0.363033	0.183053	0.186922	0.433579
Ncoa7	0.177005	0.175895	0.157057	0.25293	0.366133	0.231136	0.196994	0.267401
Pdzrn3	0.139889	0.0889713	0.0966518	0.217927	0.307997	0.258955	0.210547	0.351368
Mdm1	0.35626	0.169074	0.174158	0.21333	0.517282	0.177377	0.182315	0.238389
Zfp94	0.181276	0.173318	0.168441	0.240968	0.21502	0.133378	0.328042	0.347593
Lpcat4	0.305784	0.194326	0.171158	0.172636	0.339034	0.239537	0.158393	0.349195
Gins3	0.269548	0.190012	0.136623	0.177702	0.361609	0.218828	0.135595	0.117031
Gspt2	0.397	0.632305	0.475511	0.264745	0.126798	0.0679537	0.0291784	0.0765639
Wnt2b	0.165228	0.192253	0.274459	0.260383	0.17402	0.259541	0.345794	0.266421
Abcc12	0.418342	0.763582	0.289715	0.119794	0.108154	0.053913	0.149451	0.0637541
Slc28a2	0.227185	0.168347	0.142163	0.162334	0.331274	0.334243	0.234953	0.307815
Cd33	0.209877	0.217287	0.173933	0.204027	0.427011	0.22283	0.244768	0.156407
Sh3kbp1	0.289919	0.169178	0.21745	0.239144	0.405012	0.246841	0.158784	0.226914
Map4k1	0.304868	0.158557	0.229032	0.254609	0.37844	0.220979	0.195013	0.254661
Iqcg	0.158198	0.152352	0.22486	0.223704	0.2269	0.166366	0.190733	0.342044
Dram1	0.436209	0.285302	0.146249	0.237431	0.347065	0.213001	0.225715	0.154387
Peli3	0.11095	0.0941293	0.117741	0.157326	0.259498	0.157403	0.233032	0.233116
Tagap	0.254841	0.202681	0.0963698	0.235707	0.403297	0.288357	0.199861	0.320184
H2-Q2	0.37393	0.375263	0.316433	0.345696	0.187679	0.0874852	0.187815	0.141473
Clec10a	0.331017	0.199008	0.213644	0.242667	0.321648	0.297327	0.178662	0.15558
Gnb1l	0.221029	0.27832	0.175825	0.284275	0.251527	0.155352	0.214032	0.186967
Tube1	0.244922	0.0629323	0.218585	0.164327	0.273234	0.129386	0.187915	0.291863
Cd200r1	0.435203	0.151207	0.251013	0.194515	0.530155	0.385386	0.170818	0.163187
Aldh1a2	0.210769	0.172363	0.0561439	0.391942	0.374885	0.175013	0.104325	0.36746
4632428C04Rik	0.244819	0.37985	0.175696	0.234104	0.309132	0.217489	0.097511	0.188915
Rasgrp4	0.17853	0.239842	0.221254	0.202304	0.277171	0.237238	0.231768	0.281054
Supt4b	0.20497	0.102422	0.349555	0.274478	0.331198	0.10108	0.162936	0.399401
Cdca2	0.433476	0.431612	0.314666	0.284013	0.640778	0.0677102	0.113754	0.0570222
Rasl2-9	0.0859474	0.072822	0.375292	0.221432	0.105223	0.226794	0.245	0.369354
Fam65b	0.176679	0.127178	0.115448	0.132123	0.244164	0.194737	0.169175	0.221508
Cep290	0.213078	0.282394	0.235096	0.193477	0.314384	0.239581	0.199506	0.218595
Nrgn	0.14767	0.12552	0.340681	0.315592	0.220725	0.196765	0.290686	0.211174
G630025P09Rik	0.184445	0.222546	0.353022	0.274107	0.183804	0.107735	0.232698	0.153067
Lmln	0.134787	0.139672	0.173105	0.148707	0.294614	0.170367	0.220573	0.193111
Pcdhgb2	0.19102	0.393374	0.171944	0.257519	0.212395	0.215867	0.226882	0.288198
Adcy3	0.280794	0.24951	0.124874	0.27646	0.474225	0.278286	0.206676	0.291898
Gnrh1	0.148819	0.15647	0.14415	0.257939	0.181336	0.164189	0.200291	0.261412
Tnfrsf23	0.438913	0.356771	0.253557	0.233396	0.269019	0.0760213	0.216139	0.121243
Noxo1	0.124255	0.144093	0.271917	0.221818	0.210282	0.147239	0.145622	0.21649
Zfp366	0.245219	0.273033	0.155767	0.182523	0.207904	0.200966	0.221827	0.209155
C7	0.163541	0.242681	0.107533	0.114212	0.358181	0.333378	0.248557	0.191706
Adgb	0.240283	0.236219	0.100067	0.228085	0.425189	0.318653	0.261478	0.171214
Foxs1	0.305937	0.297618	0.0956274	0.261358	0.315652	0.194237	0.192137	0.229883
Nap1l3	0.239861	0.305403	0.308617	0.352196	0.282369	0.188835	0.155993	0.184316
Ninl	0.234303	0.212856	0.110206	0.311517	0.306654	0.216464	0.246933	0.305289
Ptk7	0.276278	0.298882	0.107581	0.409055	0.446175	0.255518	0.163117	0.328226
Gm16793	0.123809	0.0323445	0.0611912	0.136899	0.192433	0.312871	0.23963	0.197558
6430550D23Rik	0.190816	0.179531	0.232332	0.202855	0.227031	0.120545	0.321701	0.186344
H2-Q6	0.174667	0.432181	0.386125	0.0970329	0.217576	0.0805403	0.0869271	0.381732
Zfp882	0.243165	0.190262	0.189587	0.10527	0.269445	0.23797	0.321198	0.189365
P2ry14	0.246958	0.229839	0.166466	0.266093	0.39479	0.263545	0.212243	0.297504
Maml2	0.20331	0.229355	0.25422	0.252002	0.317564	0.216956	0.218062	0.314369
Cdh3	0.373331	0.252006	0.171348	0.336391	0.377165	0.140273	0.105277	0.350354
4430402I18Rik	0.14957	0.102067	0.163696	0.200491	0.265543	0.263457	0.243191	0.251485
Ammecr1	0.256091	0.138569	0.212802	0.259913	0.288059	0.144007	0.232353	0.196206
Spag4	0.168269	0.108695	0.0973202	0.230635	0.166053	0.199956	0.239835	0.144753
Foxp2	0.109458	0.0548894	0.188709	0.106033	0.312442	0.235483	0.383932	0.249666
Disp2	0.294637	0.33122	0.157302	0.167929	0.127146	0.090552	0.163982	0.136284
Ccdc30	0.096274	0.115228	0.139718	0.135763	0.25239	0.245991	0.175956	0.265263
Sestd1	0.211265	0.123213	0.136028	0.219633	0.400048	0.227853	0.234766	0.290472
Cytip	0.158464	0.295976	0.270546	0.248642	0.294309	0.182407	0.2213	0.329606
Tctn2	0.205359	0.150435	0.272856	0.131287	0.304092	0.210538	0.184812	0.210935
Mthfd2l	0.343683	0.260366	0.363791	0.241539	0.251483	0.195811	0.174488	0.265134
Oip5	0.343139	0.226975	0.350696	0.37698	0.520886	0.067294	0.0615927	0.148505
Gm28042	0.176377	0.268883	0.253871	0.271249	0.267445	0.335798	0.174009	0.122497
Znf41-ps	0.21728	0.138831	0.0584743	0.180883	0.459438	0.167825	0.12935	0.321732
Cdca7l	0.444252	0.29863	0.393993	0.438915	0.343523	0.0244515	0.0894704	0.119999
Cd3g	0.125409	0.17333	0.197074	0.327135	0.308946	0.223919	0.0700992	0.262113
5930430L01Rik	0.159035	0.218864	0.173414	0.171179	0.156934	0.180892	0.151527	0.268472
Gm527	0.185982	0.269404	0.256364	0.204826	0.260978	0.304289	0.202717	0.282985
Lck	0.216257	0.169958	0.0998688	0.246277	0.384751	0.377379	0.198825	0.283097
Plk5	0.278122	0.152251	0.244078	0.0499425	0.308674	0.361371	0.21509	0.228433
Plekha4	0.274484	0.204387	0.232054	0.240969	0.344579	0.231858	0.197617	0.27839
Kcnj10	0.379281	0.286634	0.0890839	0.181606	0.365166	0.319366	0.190679	0.30398
Car7	0.12889	0.0931437	0.222605	0.142231	0.182285	0.252634	0.181415	0.211266
Bst1	0.261659	0.291157	0.072147	0.299695	0.335078	0.131705	0.149285	0.421485
P3h2	0.262737	0.231778	0.163365	0.168767	0.384757	0.214691	0.249521	0.435722
Syngap1	0.216182	0.176129	0.273139	0.289127	0.295978	0.24317	0.276213	0.27966
Zdhhc2	0.275907	0.150283	0.358095	0.162369	0.507663	0.159491	0.251333	0.125198
Srgap3	0.037225	0.0417944	0.0241082	0.0416656	0.046347	0.11519	0.0407658	0.078702
9330133O14Rik	0.299286	0.53049	0.166179	0.195398	0.203574	0.189086	0.0843154	0.122083
Gpr135	0.124535	0.251076	0.16334	0.200244	0.166376	0.247946	0.199474	0.299535
Nol3	0.450144	0.127321	0.253557	0.20866	0.359809	0.115683	0.129675	0.134177
Bach2os	0.255555	0.3624	0.177034	0.248039	0.351602	0.197674	0.198471	0.186693
Ppp1r12b	0.124496	0.185544	0.180344	0.175428	0.280683	0.282872	0.321694	0.238068
Muc1	0.168977	0.143788	0.155086	0.179723	0.59506	0.234046	0.212826	0.112061
Gm4532	0.309046	0.126419	0.224051	0.334388	0.254266	0.254258	0.308152	0.289637
Gm16845	0.243191	0.130449	0.096473	0.316185	0.288396	0.140059	0.238074	0.3767
Ube4bos3	0.189772	0.266948	0.346982	0.100797	0.187291	0.316214	0.338281	0.197692
A330069E16Rik	0.293568	0.101924	0.116276	0.297894	0.227951	0.408552	0.296785	0.204552
Pkp3	0.119618	0.118727	0.102675	0.126465	0.281684	0.218576	0.230014	0.272908
Ftx	0.149979	0.161627	0.193987	0.261372	0.225489	0.188868	0.307985	0.233079
Ampd3	0.204478	0.197576	0.135095	0.220913	0.37088	0.278754	0.308607	0.290068
Mlph	0.208387	0.352401	0.133356	0.339651	0.34756	0.200872	0.198705	0.307278
2810047C21Rik1	0.28289	0.289745	0.113664	0.307507	0.188161	0.183738	0.207779	0.366562
Rnf157	0.278446	0.268793	0.223136	0.233634	0.267068	0.292879	0.241673	0.285605
B9d1	0.317749	0.213934	0.286802	0.39911	0.377417	0.198074	0.0296732	0.321315
Plagl1	0.318728	0.378864	0.206261	0.413917	0.3965	0.262019	0.235718	0.245003
Hspa12a	0.25352	0.253715	0.165269	0.295922	0.22867	0.234094	0.2657	0.357237
Rac3	0.331763	0.22602	0.169942	0.142106	0.31125	0.30918	0.305962	0.224116
Pkhd1l1	0.137072	0.304231	0.0335232	0.400238	0.308608	0.184193	0.158272	0.563844
Nexn	0.276638	0.166383	0.166895	0.249254	0.362707	0.198342	0.212782	0.339104
Egfl8	0.215387	0.183709	0.208775	0.293519	0.292693	0.20018	0.23456	0.305082
Mzb1	0.227628	0.299398	0.240987	0.387269	0.245347	0.203724	0.153724	0.32188
1700025G04Rik	0.186641	0.165865	0.161186	0.247147	0.280306	0.251184	0.296336	0.287549
0610009L18Rik	0.263179	0.144684	0.164723	0.275386	0.28924	0.321625	0.219796	0.150242
Carns1	0.174759	0.240028	0.164472	0.276099	0.230394	0.187158	0.212025	0.255857
2010204K13Rik	0.623071	0.442469	0.307344	0.305581	0.133353	0.125365	0.10002	0.163105
Slamf8	0.390892	0.198166	0.179029	0.25272	0.361107	0.48102	0.242567	0.194483
Sema5b	0.0763929	0.0804237	0.105131	0.161412	0.164331	0.144779	0.21905	0.393032
Zfp658	0.381025	0.250073	0.191211	0.220358	0.189027	0.15943	0.221212	0.189868
Spata7	0.272655	0.074006	0.147034	0.126465	0.260978	0.157537	0.278449	0.2419
Hecw2	0.177795	0.271907	0.284499	0.290618	0.23447	0.216803	0.290658	0.293703
Ctxn1	0.310303	0.146031	0.134494	0.184633	0.231867	0.372074	0.204555	0.414124
1700056E22Rik	0.194231	0.165489	0.168485	0.182221	0.191695	0.169075	0.0251102	0.129185
Ptafr	0.472079	0.109603	0.183647	0.231086	0.596215	0.260855	0.200701	0.269403
Zfp40	0.18961	0.119614	0.216016	0.252777	0.314182	0.182374	0.201436	0.215374
Plxdc1	0.187243	0.130148	0.128004	0.276519	0.198074	0.242808	0.218649	0.365622
Nim1k	0.130071	0.127375	0.168747	0.206787	0.232538	0.143599	0.131159	0.313657
1700003E16Rik	0.145021	0.205257	0.18749	0.160841	0.20965	0.170797	0.210834	0.234809
Camkmt	0.18889	0.149135	0.272756	0.175356	0.226221	0.0836307	0.0826924	0.249566
5730435O14Rik	0.2938	0.30197	0.0345942	0.0428443	0.318996	0.152318	0.0772895	0.0520037
Tbc1d2	0.225337	0.355114	0.165736	0.256292	0.213627	0.168239	0.104245	0.198233
Itgb3bp	0.161903	0.22273	0.252671	0.192376	0.329431	0.278928	0.192346	0.241185
Exoc3l4	0.381944	0.324151	0.231633	0.218543	0.405839	0.159559	0.17638	0.262022
Ces4a	0.0716446	0.13306	0.102797	0.126615	0.178602	0.145216	0.0783721	0.0910641
Lrrcc1	0.251708	0.15642	0.247146	0.275162	0.273285	0.17306	0.218093	0.233484
Dynlt1f	0.42196	0.000899204	0.453992	0.261093	0.4644	0.000674899	0.0849575	0.112122
Zfp551	0.0654616	0.101257	0.284554	0.232941	0.274108	0.278967	0.240958	0.357562
Gm15760	0.233022	0.245802	0.17127	0.140874	0.240881	0.303736	0.26551	0.16134
Zfp979	0.204146	0.0306845	0.174573	0.129245	0.297565	0.0936535	0.110435	0.145498
Gm19522	0.0857	0.086705	0.0503427	0.0924226	0.164399	0.392095	0.240239	0.170329
A930033H14Rik	0.108665	0.206582	0.31276	0.315334	0.134496	0.340415	0.407027	0.433886
Plxna4	0.198632	0.215126	0.156001	0.265929	0.406064	0.258807	0.316692	0.400787
1700084E18Rik	0.236818	0.239454	0.186509	0.280082	0.276299	0.161863	0.108678	0.392956
Cyp2c39	0.243028	0.126232	0.0901861	0.124508	0.578551	0.278291	0.253398	0.257157
Hk2	0.305696	0.548035	0.211124	0.333256	0.467106	0.224416	0.214372	0.264662
Rab6b	0.234657	0.182913	0.203922	0.368174	0.420782	0.227162	0.21585	0.331501
Kcnb1	0.119128	0.153689	0.186862	0.228673	0.247991	0.223877	0.381764	0.358666
2700046G09Rik	0.154752	0.152398	0.328255	0.281353	0.200215	0.157221	0.182057	0.304048
Doc2a	0.276185	0.216263	0.259362	0.149609	0.18471	0.157311	0.294016	0.382025
Ispd	0.247456	0.162216	0.206951	0.216743	0.266219	0.20979	0.190626	0.27602
B3gnt9	0.336636	0.215129	0.161209	0.216976	0.436115	0.256777	0.181807	0.342282
Pram1	0.3037	0.266948	0.192096	0.215136	0.460757	0.399793	0.287127	0.185323
B3glct	0.193017	0.215342	0.19122	0.243938	0.232372	0.222009	0.296273	0.268289
Fbxo5	0.425204	0.110361	0.192214	0.207123	0.468376	0.118425	0.31532	0.433931
Mmp27	0.407979	0.3019	0.241971	0.210413	0.456701	0.367407	0.2329	0.26522
Rdh18-ps	0.10478	0.133372	0.118044	0.180618	0.149047	0.385947	0.322286	0.222016
Zfp128	0.294224	0.162531	0.312904	0.189933	0.285802	0.307431	0.24075	0.353534
Slc16a13	0.197869	0.148589	0.138413	0.243573	0.202879	0.122113	0.0937765	0.280951
Zfp566	0.264636	0.24518	0.319378	0.299629	0.183147	0.165839	0.227227	0.198151
Mast1	0.254355	0.227121	0.227689	0.237961	0.357728	0.215795	0.244013	0.250665
Ncapg	0.335586	0.35553	0.42096	0.327294	0.714624	0.0537524	0.038542	0.0847977
St6galnac3	0.266959	0.228279	0.240192	0.320695	0.150615	0.251097	0.300554	0.267859
2016-03-01	0.315044	0.279717	0.192628	0.221379	0.474533	0.232098	0.313763	0.213725
Adam19	0.410301	0.281386	0.172234	0.231521	0.465804	0.319072	0.177806	0.297231
Cerkl	0.098181	0.113258	0.194988	0.282068	0.373092	0.245535	0.23111	0.300698
Serpina9	0.0390289	0.117431	0.0745541	0.0467514	0.124503	0.360541	0.0842473	0.0380666
Ltb4r2	0.18889	0.125325	0.156348	0.141949	0.264954	0.322693	0.359705	0.191104
Ccdc189	0.174018	0.212859	0.292592	0.26847	0.190176	0.243141	0.147049	0.233732
Sema3d	0.201126	0.272953	0.223578	0.217312	0.250543	0.240921	0.269851	0.35369
Zc4h2	0.219991	0.273093	0.136926	0.209931	0.274775	0.269713	0.202279	0.138004
1700112E06Rik	0.24728	0.263869	0.239768	0.493955	0.323544	0.294257	0.0784869	0.231445
Tlr6	0.383623	0.460123	0.362459	0.465365	0.276108	0.116914	0.20122	0.0898683
Gpr12	0.0557712	0.124631	0.277812	0.233687	0.107996	0.321741	0.325532	0.428539
D830031N03Rik	0.126038	0.196777	0.258679	0.207151	0.236587	0.223303	0.294847	0.255155
Cenpn	0.316408	0.244479	0.336339	0.211372	0.46465	0.208445	0.253456	0.157407
Atp2a3	0.173443	0.268006	0.225334	0.303567	0.28936	0.278057	0.225965	0.339708
Cbfa2t3	0.17418	0.206821	0.280173	0.229969	0.257677	0.314653	0.333521	0.285645
9330159M07Rik	0.199878	0.320289	0.224029	0.195593	0.429496	0.330274	0.25292	0.234867
Tbx20	0.185294	0.203627	0.105734	0.226515	0.481871	0.283119	0.223439	0.441653
Brip1	0.277597	0.267159	0.274409	0.308881	0.382849	0.149271	0.2131	0.214194
Cd1d2	0.412829	0.145781	0.248571	0.266018	0.235961	0.246608	0.350709	0.214935
D8Ertd82e	0.483824	0.403146	0.252279	0.311771	0.229574	0.20279	0.200604	0.21547
Zfp763	0.225586	0.122653	0.240456	0.171678	0.365893	0.178785	0.263787	0.295682
Tnc	0.578098	0.317853	0.219711	0.341626	0.571442	0.34316	0.243824	0.225335
Cspg5	0.10568	0.121301	0.202712	0.138676	0.186565	0.262642	0.332016	0.204273
Tyw3	0.185604	0.18864	0.230835	0.286403	0.247871	0.247779	0.211764	0.382574
Taf9b	0.492332	0.27586	0.552229	0.290798	0.214645	0.183135	0.148352	0.173082
4831440E17Rik	0.196194	0.199111	0.233994	0.275906	0.312175	0.211534	0.359688	0.335106
Cdc14a	0.255003	0.214311	0.291236	0.367675	0.255859	0.248118	0.198664	0.307216
Cables1	0.127814	0.164918	0.243236	0.427525	0.191039	0.120811	0.290969	0.353597
Wnt9b	0.232354	0.279593	0.208811	0.25013	0.408968	0.545881	0.310864	0.239286
Zfp992	0.0523019	0.0751294	0.0802995	0.0834952	0.269467	0.198954	0.0984876	0.127528
Gm15421	0.166672	0.170492	0.243522	0.197985	0.280036	0.222715	0.0384473	0.190414
C130046K22Rik	0.278792	0.230756	0.232195	0.254338	0.215052	0.249966	0.233882	0.206713
Tomm6os	0.114093	0.10496	0.280114	0.238841	0.226711	0.229204	0.271427	0.437662
Klhdc8a	0.190878	0.257958	0.0643286	0.215607	0.338757	0.259606	0.172827	0.103353
Ephb6	0.178595	0.156549	0.136926	0.266395	0.45795	0.27517	0.350997	0.457774
Antxr1	0.252416	0.206413	0.133189	0.294096	0.482717	0.296791	0.323744	0.422088
Iqgap3	0.5143	0.400335	0.396784	0.358159	0.742006	0.0387666	0.0715574	0.100058
Sh3d21	0.171687	0.175076	0.28533	0.309951	0.274858	0.151433	0.19643	0.314051
Aplp1	0.570951	0.252279	0.300554	0.416116	0.357109	0.238199	0.155186	0.117971
1110006O24Rik	0.0570324	0.0482487	0.184572	0.195722	0.136721	0.123613	0.339458	0.339576
Hhipl2	0.246004	0.302131	0.287924	0.327923	0.150554	0.137728	0.196115	0.159026
Ccl4	0.35787	0.161852	0.0640206	0.225366	0.67941	0.475471	0.388124	0.228433
D630033O11Rik	0.147834	0.213206	0.143194	0.0905845	0.246347	0.410519	0.161325	0.39575
Heyl	0.248433	0.194189	0.105667	0.269256	0.472423	0.203641	0.238567	0.321753
Naaladl2	0.112772	0.173423	0.280107	0.20082	0.222344	0.199807	0.385038	0.35327
Prkcq	0.195206	0.235586	0.371593	0.196551	0.346996	0.278063	0.340827	0.252652
Tmsb15b1	0.0848861	0.0833788	0.108281	0.233034	0.341013	0.164062	0.313676	0.444774
Plcb2	0.332076	0.281851	0.151331	0.208437	0.483015	0.295153	0.232532	0.260714
Unc13d	0.352908	0.2441	0.28561	0.247962	0.361561	0.198134	0.279757	0.262797
Ptpn14	0.238971	0.362493	0.235112	0.305	0.341609	0.235672	0.231218	0.332576
Samd14	0.206647	0.171143	0.171669	0.238012	0.461883	0.361454	0.250145	0.393924
Ptpdc1	0.269648	0.173597	0.201468	0.285125	0.250185	0.238038	0.17542	0.241612
Slc22a17	0.367646	0.24144	0.160265	0.155104	0.355629	0.229235	0.289281	0.271797
Tbx6	0.239489	0.296834	0.284842	0.429771	0.247271	0.214431	0.364115	0.244725
Lat	0.21257	0.257839	0.114584	0.178881	0.268677	0.519515	0.247872	0.38252
Mrvi1	0.260504	0.22269	0.150156	0.234895	0.452974	0.276785	0.238715	0.390237
Rnf219	0.232337	0.193574	0.293134	0.202485	0.32403	0.273505	0.234936	0.235021
Lama2	0.318575	0.355764	0.157848	0.34263	0.456862	0.258568	0.243104	0.462271
Zfp951	0.24044	0.159583	0.168376	0.214327	0.256531	0.146006	0.159589	0.10837
Usp11	0.231841	0.18361	0.197829	0.24843	0.32336	0.255057	0.240433	0.320113
Gm5512	0.432013	0.336499	0.283724	0.313654	0.270882	0.155696	0.357856	0.162326
Dgke	0.328484	0.299476	0.218947	0.292755	0.331122	0.149047	0.330603	0.241999
Mpp4	0.139526	0.176437	0.140074	0.220362	0.175159	0.326491	0.374016	0.248137
Sp3os	0.18269	0.213379	0.178224	0.112463	0.23162	0.238421	0.217632	0.283545
Pnp2	0.253218	0.45493	0.171313	0.153943	0.47974	0.313802	0.219377	0.0776628
Snhg14	0.342907	0.301292	0.184673	0.267279	0.415967	0.257987	0.226906	0.141781
Zfp296	0.265928	0.237867	0.257898	0.327995	0.355492	0.238325	0.315136	0.253891
Kcnj2	0.275392	0.229701	0.51199	0.603017	0.185646	0.159181	0.185385	0.311612
D030028A08Rik	0.398866	0.449799	0.271526	0.220177	0.282823	0.286021	0.283022	0.214885
Rab11fip5	0.379495	0.338488	0.188237	0.27084	0.396858	0.124001	0.221992	0.189694
Fam189a2	0.133869	0.16077	0.190349	0.16875	0.281815	0.336744	0.302424	0.410178
Adamts5	0.2843	0.247237	0.120142	0.289962	0.549402	0.317143	0.279402	0.36494
5430402O13Rik	0.225451	0.125361	0.103462	0.151616	0.125616	0.441692	0.203815	0.370001
Rpgrip1l	0.289466	0.297039	0.348091	0.275992	0.314047	0.195872	0.248036	0.260897
Batf	0.141135	0.299996	0.200473	0.294317	0.345098	0.250966	0.336779	0.379192
Lyz1	0.390715	0.183918	0.0845494	0.0838295	0.478206	0.319899	0.200845	0.38886
Abcb1b	0.263211	0.205945	0.138989	0.302012	0.349799	0.252533	0.185112	0.393477
Zbtb7c	0.117255	0.303605	0.0826372	0.139726	0.314739	0.682443	0.19044	0.248806
Nrxn1	0.154517	0.288097	0.183739	0.362853	0.32967	0.262439	0.308615	0.328287
Pvt1	0.261769	0.283139	0.275183	0.197928	0.413581	0.350511	0.202913	0.307138
Chrnb1	0.32445	0.270969	0.290388	0.230309	0.483234	0.193922	0.066816	0.396314
Wdhd1	0.455197	0.20186	0.170641	0.192298	0.596568	0.199302	0.242499	0.210813
H2afy2	0.247415	0.181765	0.180182	0.280936	0.48119	0.23699	0.317738	0.406685
Lyl1	0.321155	0.257956	0.252446	0.270864	0.412112	0.26337	0.202677	0.264462
Ccdc64	0.370132	0.342343	0.265462	0.287837	0.199521	0.140078	0.185786	0.212729
Kif2c	0.528336	0.505517	0.308176	0.262073	0.747538	0.115864	0.0849024	0.15089
Nnat	0.202475	0.197394	0.34368	0.152334	0.461674	0.238777	0.282188	0.117368
Trip13	0.356191	0.352208	0.284477	0.219186	0.396761	0.135531	0.124157	0.310047
Sox17	0.203202	0.271776	0.259973	0.295233	0.195869	0.269666	0.315701	0.294828
Ms4a4b	0.288719	0.169378	0.115459	0.288959	0.34251	0.408917	0.132085	0.507836
Lrrk2	0.246424	0.24182	0.238936	0.296591	0.350012	0.283391	0.314322	0.359995
Mylpf	0.21918	0.208736	0.261023	0.198871	0.42631	0.322218	0.490338	0.344777
1700008J07Rik	0.22879	0.2323	0.21947	0.18011	0.33342	0.322174	0.290834	0.431524
C1qtnf5	0.338005	0.203457	0.12027	0.342591	0.554281	0.271938	0.149865	0.313379
5530601H04Rik	0.246964	0.19783	0.268585	0.213464	0.326141	0.25496	0.311634	0.355167
P2ry12	0.323854	0.290931	0.165669	0.222865	0.35706	0.179179	0.318346	0.30155
Zfp429	0.488753	0.115765	0.291283	0.203675	0.353129	0.151216	0.202131	0.313134
Gm44502	0.529109	0.348715	0.343607	0.186492	0.162798	0.161414	0.302384	0.244014
Mdk	0.234606	0.301829	0.353311	0.354311	0.476928	0.451307	0.210783	0.403623
Airn	0.208757	0.389975	0.219396	0.375736	0.28253	0.295908	0.236916	0.27143
Slc22a3	0.0685729	0.0887522	0.0722478	0.0963948	0.0796034	0.12865	0.0683578	0.125136
Hist1h2bf	0.353942	0.245435	0.289317	0.0782771	0.0634866	0.525952	0.322079	0.395452
Agap2	0.185763	0.193727	0.37	0.418683	0.336711	0.390631	0.258069	0.419693
Mtbp	0.40818	0.276498	0.224295	0.191646	0.421806	0.177861	0.195282	0.248841
Gnai1	0.101302	0.161708	0.0917391	0.105303	0.205416	0.222509	0.138851	0.145856
Spata1	0.135759	0.193946	0.398967	0.260431	0.17448	0.204245	0.427462	0.392953
Elf3	0.653445	0.357021	0.301112	0.279623	0.624831	0.163801	0.0242885	0.212287
9230114K14Rik	0.224224	0.339292	0.367215	0.275893	0.357435	0.236846	0.320194	0.17416
Eps8	0.282682	0.238679	0.105463	0.28068	0.42584	0.306411	0.199002	0.340394
B3gnt8	0.339591	0.206503	0.143084	0.285879	0.486173	0.309408	0.337675	0.241164
Ccdc24	0.806889	0.514177	0.174509	0.536123	0.115611	0.0568966	0.0562522	0.0501284
Fign	0.256014	0.185948	0.188658	0.196016	0.298378	0.212295	0.249823	0.226992
Pde1b	0.354669	0.178581	0.272922	0.229513	0.506436	0.309043	0.289525	0.237679
Nos1ap	0.187392	0.191306	0.227384	0.295342	0.325175	0.177022	0.36259	0.406864
Spag1	0.206554	0.319013	0.22911	0.201907	0.256373	0.347249	0.294895	0.309404
4930565N06Rik	0.182171	0.175978	0.192255	0.20659	0.273278	0.22728	0.373116	0.224931
Clec4b1	0.315502	0.321769	0.252164	0.307103	0.60959	0.336744	0.382035	0.398066
Tctn3	0.282057	0.229623	0.206467	0.218843	0.412057	0.22674	0.299276	0.137145
Ror1	0.214596	0.215623	0.215946	0.298158	0.335858	0.256968	0.254247	0.26595
Nmb	0.209931	0.272134	0.282599	0.373659	0.482492	0.261315	0.198127	0.37243
Zfp30	0.27985	0.183212	0.243681	0.362537	0.331122	0.212018	0.233937	0.30429
Pnldc1	0.174212	0.148282	0.19137	0.179047	0.356411	0.291285	0.276311	0.402497
Aard	0.414806	0.231905	0.108032	0.254781	0.409771	0.327506	0.218762	0.181928
Zxda	0.231997	0.243026	0.250618	0.265142	0.221678	0.241024	0.332283	0.252694
Macrod2	0.14331	0.162429	0.199775	0.198588	0.281013	0.328319	0.309324	0.271008
Miga1	0.379375	0.394686	0.390049	0.260628	0.174189	0.170076	0.135277	0.156013
4921531C22Rik	0.352035	0.372708	0.230111	0.257319	0.310861	0.194419	0.247513	0.1773
Evc2	0.239758	0.192765	0.73371	0.200745	0.520591	0.317895	0.194776	0.319492
Gm15706	0.21075	0.141666	0.18295	0.2749	0.481669	0.301748	0.205768	0.468219
4933431G14Rik	0.10323	0.285652	0.442177	0.250139	0.11408	0.269877	0.267032	0.250778
Zfp862-ps	0.345801	0.242148	0.335602	0.246476	0.226441	0.265625	0.288528	0.324309
4930480K23Rik	0.168269	0.218422	0.203555	0.254791	0.207286	0.280945	0.341149	0.380228
Rbm20	0.301641	0.33288	0.332223	0.239476	0.236765	0.176683	0.213732	0.198774
Slc12a5	0.22611	0.26241	0.270644	0.23768	0.317184	0.299825	0.306594	0.239371
Dsn1	0.315181	0.276975	0.437415	0.296425	0.573582	0.154264	0.359066	0.296485
Tox	0.270604	0.179884	0.342286	0.311828	0.0456128	0.0428024	0.0506314	0.152075
Matn2	0.435218	0.354355	0.221564	0.326255	0.524413	0.337598	0.294928	0.2779
Zfp641	0.428344	0.519818	0.402788	0.426871	0.201194	0.078769	0.0459415	0.0946705
Fam171a2	0.389331	0.265769	0.254923	0.317367	0.247589	0.269122	0.205892	0.277294
Nuf2	0.593239	0.412769	0.327998	0.336769	0.780222	0.0406368	0.0598492	0.10478
Pik3r5	0.340477	0.267283	0.224247	0.268565	0.444084	0.287427	0.302736	0.413803
Ksr1	0.26435	0.19005	0.192947	0.306693	0.32701	0.219271	0.247577	0.327989
Blm	0.386044	0.23176	0.357893	0.2667	0.357179	0.192048	0.228521	0.308119
Oas1c	0.376329	0.310267	0.274538	0.166117	0.40119	0.302086	0.152384	0.224547
Mapk8ip1	0.22652	0.253916	0.11397	0.293596	0.388255	0.314034	0.344606	0.312782
LOC100503496	0.15228	0.185932	0.192187	0.107302	0.185378	0.0557078	0.227931	0.314654
Fam84a	0.370938	0.305315	0.278157	0.280474	0.440277	0.152896	0.189851	0.296078
Styx	0.217789	0.259024	0.225284	0.251986	0.244171	0.245998	0.336558	0.315081
Ackr3	0.559812	0.293089	0.278675	0.338745	0.641218	0.226948	0.215452	0.257385
Spats2l	0.422978	0.47241	0.156727	0.303912	0.477742	0.287837	0.218712	0.304675
Pus7l	0.377434	0.214737	0.275371	0.242263	0.299277	0.318776	0.294585	0.345232
Atp2b2	0.883566	0.386736	0.256924	0.223373	0.810361	0.282319	0.141619	0.151278
Ciita	0.334319	0.220952	0.229323	0.305321	0.593784	0.314353	0.254006	0.346974
Wasf1	0.270776	0.268859	0.262614	0.259328	0.260135	0.336509	0.317706	0.28927
Tbc1d9	0.347918	0.253446	0.250327	0.184916	0.588709	0.301041	0.238786	0.323901
Fam189b	0.272067	0.367712	0.197676	0.328091	0.377933	0.252066	0.302299	0.244983
Zfp41	0.324636	0.227695	0.333459	0.273442	0.296821	0.191887	0.257066	0.312679
Taf4b	0.231948	0.266523	0.25682	0.274405	0.232604	0.263217	0.252471	0.297139
Napepld	0.410151	0.312405	0.334465	0.266083	0.423168	0.308589	0.326803	0.206818
BC022687	0.578439	0.276683	0.180054	0.290863	0.355081	0.159115	0.086866	0.235587
Cyp2s1	0.235401	0.410182	0.056571	0.295212	0.457149	0.210739	0.224559	0.4828
Ttll3	0.347014	0.341797	0.294414	0.317283	0.407452	0.377045	0.24243	0.221352
Micu3	0.209589	0.0948238	0.203144	0.227407	0.372219	0.237198	0.234671	0.297109
Tonsl	0.471409	0.312816	0.262214	0.185287	0.543288	0.213166	0.17006	0.222647
5730480H06Rik	0.169854	0.221067	0.302197	0.160808	0.286888	0.307543	0.349361	0.242128
Hmgn3	0.385096	0.395476	0.178228	0.243346	0.555111	0.294257	0.24655	0.40399
Kif23	0.515502	0.493636	0.3755	0.270641	0.584278	0.150989	0.136377	0.136428
1500011B03Rik	0.467673	0.336674	0.30157	0.174197	0.347303	0.271928	0.159832	0.225636
Trove2	0.242327	0.272826	0.326701	0.29405	0.304078	0.261767	0.321026	0.339021
Phf19	0.15812	0.24903	0.137519	0.194206	0.262891	0.276307	0.257066	0.319689
Tmem229a	0.352136	0.87014	0.63477	0.507497	0.243391	0.044059	0.113353	0.0889557
Pole	0.464775	0.220168	0.22408	0.248332	0.732742	0.132741	0.115505	0.247832
A230103J11Rik	0.235413	0.247575	0.306553	0.474919	0.196428	0.168056	0.187948	0.311861
Plk4	0.455296	0.351784	0.387552	0.311727	0.672683	0.225876	0.156886	0.140325
Thg1l	0.218962	0.25204	0.240173	0.270503	0.249198	0.318157	0.238429	0.276397
Dtwd2	0.17378	0.262214	0.168372	0.191468	0.324754	0.225653	0.282068	0.2736
Ccdc151	0.144796	0.115174	0.243388	0.183021	0.222266	0.266629	0.318407	0.219958
Slc24a3	0.234467	0.251951	0.189064	0.231329	0.326911	0.118133	0.0901739	0.145201
Nat1	0.0962936	0.107848	0.180779	0.0963786	0.140245	0.342534	0.353324	0.265314
Pgm2l1	0.242569	0.264666	0.331874	0.232219	0.406742	0.327547	0.308194	0.34231
Uckl1os	0.176194	0.313754	0.285692	0.24969	0.2159	0.330291	0.394109	0.264006
Grm8	0.208853	0.0699905	0.161003	0.165247	0.257143	0.247078	0.438761	0.0862022
Galnt15	0.426477	0.310199	0.481889	0.317628	0.273468	0.197543	0.061451	0.133218
Cx3cl1	0.53438	0.296933	0.180653	0.278607	0.608483	0.219028	0.243258	0.381418
Kcnq1	0.286664	0.385282	0.168111	0.182794	0.446715	0.366479	0.265179	0.309464
Htra3	0.286713	0.212804	0.131533	0.331913	0.593402	0.431254	0.259169	0.451524
Ccdc8	0.420701	0.34808	0.400689	0.250691	0.407558	0.388253	0.280355	0.260714
Cep83os	0.168096	0.195701	0.199713	0.271301	0.217192	0.185332	0.20404	0.305093
Rwdd2a	0.181871	0.202995	0.176226	0.129789	0.313689	0.305648	0.413007	0.408705
Cd22	0.320396	0.306049	0.196153	0.32954	0.468167	0.338216	0.285577	0.352318
Nynrin	0.300835	0.27458	0.213596	0.311328	0.377017	0.300658	0.305563	0.350434
Ctcfl	0.0410742	0.237097	0.229242	0.223613	0.180011	0.347441	0.5812	0.419968
Nat14	0.276585	0.236622	0.234488	0.201614	0.306604	0.213913	0.407625	0.32524
Gas2l3	0.374077	0.27383	0.286503	0.290711	0.55199	0.224036	0.151475	0.236177
Pcbp3	0.337324	0.155856	0.319435	0.184996	0.521289	0.278846	0.339597	0.285287
Ubash3b	0.400432	0.312221	0.310454	0.270773	0.395549	0.258179	0.388334	0.307342
Armcx6	0.465334	0.463428	0.330743	0.264427	0.319291	0.139254	0.212376	0.152298
Pisd-ps2	0.216484	0.199709	0.311513	0.269444	0.164777	0.39868	0.308145	0.31249
Ackr4	0.131518	0.184254	0.244398	0.23434	0.406846	0.406833	0.385055	0.402871
Gng2	0.336221	0.261303	0.273821	0.32764	0.59451	0.315022	0.271854	0.273636
Tmeff2	0.893688	0.581805	0.489138	0.0705672	0.0261499	0.0147671	0.00731716	0.0575459
Cpz	0.345713	0.246476	0.2208	0.487753	0.521692	0.22156	0.20947	0.437585
Mical1	0.448956	0.183475	0.197979	0.229284	0.527453	0.350252	0.216626	0.348579
Tmem191c	0.164749	0.364607	0.456509	0.353195	0.120023	0.0174931	0.283387	0.195039
Tlr4	0.295868	0.265326	0.266685	0.283131	0.401845	0.352127	0.360653	0.328169
2810417H13Rik	0.776997	0.311186	0.512548	0.256751	0.638301	0.109901	0.0602912	0.167788
Tomt	0.432091	0.266004	0.21199	0.210735	0.472341	0.38141	0.223431	0.290932
Gpsm1	0.274316	0.265266	0.195283	0.294333	0.494454	0.250521	0.341544	0.336316
Ube2t	0.616358	0.440761	0.338362	0.373474	0.634612	0.125599	0.220126	0.262888
AW554918	0.255657	0.233545	0.241096	0.273262	0.279772	0.246319	0.262903	0.291961
Pmaip1	0.225516	0.437535	0.232539	0.433364	0.298798	0.216358	0.343328	0.151764
Ppp2r3d	0.288615	0.290549	0.272879	0.271296	0.277763	0.308996	0.27394	0.365036
Pygm	0.3073	0.343089	0.196715	0.271862	0.522297	0.377668	0.235691	0.387071
Anln	0.502868	0.470353	0.404003	0.322441	0.740137	0.097215	0.12542	0.196875
H2-Ob	0.287325	0.27539	0.244971	0.431119	0.336913	0.292968	0.348718	0.448599
Cd19	0.244079	0.318007	0.135338	0.384478	0.293537	0.276832	0.33099	0.595795
Senp8	0.261005	0.155406	0.294305	0.302675	0.290336	0.28165	0.364041	0.321274
Ogn	0.181568	0.226102	0.0745828	0.286482	0.324776	0.20856	0.271679	0.35207
Zfp709	0.252023	0.215349	0.311604	0.264461	0.312654	0.261555	0.319305	0.296177
Jam3	0.230106	0.171148	0.223076	0.316675	0.406558	0.412858	0.351385	0.33845
Tmem17	0.169061	0.240151	0.219025	0.1663	0.250309	0.248611	0.260969	0.412079
Btbd8	0.184655	0.201272	0.338096	0.373183	0.403967	0.125493	0.309815	0.33298
Gm6297	0.0524459	0.0767534	0.270057	0.166436	0.263972	0.206646	0.438494	0.463639
Ttc30a1	0.218385	0.273262	0.351938	0.309622	0.382151	0.323149	0.317346	0.185489
Kirrel	0.283023	0.287396	0.170369	0.289296	0.58973	0.302589	0.240904	0.453989
Micalcl	0.158696	0.264939	0.185779	0.0656459	0.466954	0.464445	0.335794	0.167127
Ltbp1	0.283178	0.314848	0.178934	0.328446	0.53947	0.371873	0.266115	0.532471
St6galnac4	0.488717	0.320199	0.196876	0.52844	0.410085	0.180551	0.226552	0.261172
Dok4	0.309684	0.306424	0.157945	0.289884	0.291546	0.308706	0.304496	0.253611
Hoxb4	0.304911	0.261215	0.254074	0.257847	0.301074	0.342274	0.390642	0.482484
Atp8b4	0.254882	0.18822	0.15542	0.207558	0.544398	0.316634	0.247702	0.239055
Tead2	0.202576	0.368057	0.337761	0.271346	0.217611	0.424828	0.220693	0.17119
Nin	0.309907	0.278729	0.262344	0.251122	0.410742	0.278164	0.336562	0.346955
Unc5a	0.26954	0.266247	0.243252	0.279941	0.401672	0.311236	0.332552	0.458518
Mx1	0.374815	0.337293	0.284111	0.251603	0.544269	0.445704	0.170632	0.424973
B930025P03Rik	0.221115	0.199327	0.379545	0.311668	0.358517	0.457369	0.687849	0.598222
Rhebl1	0.61931	0.403799	0.229983	0.402699	0.138419	0.117644	0.0975885	0.24695
Glis3	0.571757	0.508264	0.456964	0.476194	0.202095	0.0770543	0.103751	0.19872
Clec4a2	0.485702	0.280556	0.178428	0.320574	0.694813	0.423768	0.19255	0.282641
AI463170	0.156654	0.0681458	0.187319	0.271002	0.190772	0.0451747	0.170903	0.274634
Hoxa5	0.092202	0.214157	0.373139	0.375459	0.123638	0.21998	0.492661	0.579827
Zfp334	0.390372	0.540111	0.443595	0.323399	0.255989	0.201836	0.237303	0.199732
Adgrd1	0.282065	0.39358	0.065439	0.462816	0.412744	0.246471	0.169872	0.555157
Plxna3	0.502888	0.520548	0.609968	0.506453	0.289374	0.0696723	0.102135	0.121767
Rbms3	0.161884	0.271022	0.173245	0.307675	0.344257	0.298651	0.338612	0.421234
Jpx	0.192249	0.1682	0.264066	0.332574	0.204897	0.309687	0.342479	0.315232
2810410L24Rik	0.262509	0.146795	0.178338	0.258354	0.412456	0.288501	0.365622	0.354565
Slc7a4	0.348422	0.317949	0.374736	0.434161	0.407153	0.193501	0.204625	0.206892
Elmo1	0.496736	0.305148	0.333288	0.307244	0.586318	0.272032	0.25177	0.340143
Zfp108	0.31185	0.130021	0.354872	0.292831	0.273716	0.289206	0.308901	0.295081
1110028F11Rik	0.324085	0.34524	0.308046	0.462732	0.306927	0.18865	0.129808	0.170668
Recql4	0.294865	0.251722	0.248427	0.234538	0.411962	0.292984	0.275137	0.31735
5830454E08Rik	0.115514	0.121524	0.240471	0.293111	0.410119	0.353223	0.473486	0.12623
A230056P14Rik	0.220564	0.343644	0.217135	0.309671	0.272788	0.200541	0.325002	0.293649
A630076J17Rik	0.0331582	0.134936	0.153696	0.0397351	0.0959602	0.388998	0.0717421	0.347129
Zfp418	0.277618	0.237518	0.235687	0.194909	0.340031	0.244262	0.421759	0.284602
Spata6	0.362672	0.342363	0.221356	0.270191	0.518157	0.309804	0.314681	0.301261
Tulp3	0.329985	0.314811	0.246585	0.369769	0.416702	0.350388	0.276609	0.335446
Lama3	0.17474	0.187646	0.122102	0.157162	0.410586	0.51952	0.2888	0.326548
Pycard	0.521207	0.212928	0.258672	0.177172	0.543688	0.321234	0.299379	0.386928
[truncated: 16,665 more rows]

## Sheet: Log2_KO_norm_vs_tumor
gene	01_tumor_KO	04_tumor_KO	13_tumor_KO	14_tumor_KO	15_NormAdj_KO	16_NormAdj_KO	02_NormAdj_KO	03_NormAdj_KO
Clvs1	0	0	0	0	0	0	0	0
Lbhd1	0	0	0	0	0	3.20343e-16	0	0
Gm38666	4.93328e-14	3.74801e-14	1.45788e-12	6.40685e-16	2.581e-12	1.48639e-13	3.20343e-16	0
Gm38667	6.8233e-14	5.15752e-14	2.01816e-12	6.40685e-16	3.57374e-12	2.0598e-13	3.20343e-16	0
Clcf1-pold4	9.91557e-09	4.6437e-09	1.83823e-09	1.81973e-09	4.17791e-11	3.45448e-11	2.27443e-14	1.16541e-12
Lgals6	3.67244e-11	3.75712e-10	7.18949e-07	1.77403e-11	6.20921e-10	1.40568e-06	3.58825e-09	1.8123e-10
Ear12	7.02032e-05	1.08917e-14	3.53842e-10	6.40685e-16	3.49857e-08	0.000213641	7.00024e-06	0
Ear3	7.02032e-05	1.08917e-14	3.53842e-10	6.40685e-16	3.49857e-08	0.000213641	7.00024e-06	0
Gm21949	3.32925e-05	0.000114553	7.21914e-05	9.10362e-05	7.61211e-05	3.35572e-05	3.2565e-05	0.000135382
Adam1b	0	0	0	0	0	0	0	0
Raet1b	6.83496e-06	0.000475985	0.000194875	4.92685e-05	5.57408e-05	0.000722328	0.00112819	4.74308e-05
Gm37013	5.15752e-14	3.90818e-14	1.52195e-12	6.40685e-16	2.69536e-12	1.55366e-13	3.20343e-16	0
Fam151a	2.18826e-12	0.000114644	3.27646e-12	7.33935e-10	0	1.55238e-12	0	7.53766e-13
Gm5901	0	0	0	0	0	0	0	0
4932702P03Rik	0	0	0	0	0	0	0	0
Gm2002	3.93033e-09	4.72543e-09	5.32245e-09	4.51151e-09	0.0148144	9.29117e-09	6.11727e-09	0.00467593
Il11ra2	3.93033e-09	4.72543e-09	5.32245e-09	4.51151e-09	0.0148144	9.29117e-09	6.11727e-09	0.00467593
Zfp965	2.04058e-13	2.76071e-12	2.76504e-08	0.0524912	3.79189e-10	0.00898663	4.28067e-11	0.00976415
Hist1h2ba	0	0	0	0	0	0.0896439	0	0
Gm2506	0.00255972	5.74246e-08	0.00569503	0.00235723	6.78673e-08	0.00278131	4.85887e-07	0.00747669
Ccl27b	0.00212273	0.0101469	0.00472366	0.00195478	2.62823e-05	0.00230652	0.0053457	0.0062021
Gm13306	0.00212273	0.0101469	0.00472366	0.00195478	2.62823e-05	0.00230652	0.0053457	0.0062021
LOC100861978	0.00212273	0.0101469	0.00472366	0.00195478	2.62823e-05	0.00230652	0.0053457	0.0062021
Raet1c	0.000783265	0.0105103	0.000444188	0.000177072	0.00027105	0.00173276	0.00761476	0.00456942
Pira7	0	2.23259e-08	3.0078e-06	0.031441	2.91039e-10	2.27748e-11	0.0075994	1.83204e-07
Rex2	0	0.00697329	0.0164048	5.1442e-09	6.48449e-10	4.45392e-08	2.10129e-09	0.0114996
4933416M07Rik	0	0.0236635	0	0	0	0	0	0
Obscn	0.0100014	0.00180113	0.00564838	0.0101517	0.00311919	0.0141359	0.00544364	0.00846208
Prss57	0	0	0	0	0	0.0918738	8.26015e-09	1.28137e-15
Pira4	0	4.81911e-08	6.49236e-06	1.77101e-11	6.28216e-10	4.91598e-11	0.0163538	3.95451e-07
Zfp385c	0	0.00892211	0	0.0186008	0.00792363	0	0.0158372	0
Alms1-ps2	0	0	3.20343e-16	0	0.047578	0	1.65297e-13	0
Fam205a2	0.0225313	0.0106648	0.00820919	0.00658988	0.00217313	0	0.00495082	0.00643631
Myo1h	0.0170469	0.0395981	0.00531461	0	0	0.0237692	0	0.0139432
Mfrp	0.00502876	0	0.00978271	0	0.00746277	0.0135294	0.00730438	0.0134333
Insl3	1.16833e-09	0	0	1.37747e-14	6.63575e-08	2.11426e-14	0	0
Frem2	0.00252949	0.0182961	0.0111991	0.00629417	0.00530716	0.013756	0.00881744	0.0127886
Gp1bb	0.0360636	0.0140362	0.0344631	0.0163665	0	0	0	0.0164445
Zfhx2os	0	0	0	0.0384788	0	0	0.0168955	0
Pira11	0	6.71563e-11	7.0603e-06	0.000110997	2.59137e-06	8.01063e-07	1.63151e-11	0.0175236
Bsn	0.0156078	0.00947954	0.0160873	0.00812276	0.00548232	0.0106696	0.0149976	0.011565
Nptxr	0.060739	5.95782e-05	0.000104227	0.000211386	0.0434487	0.000153776	0.000118934	0.029525
Gm11747	0	0	0	0.0232356	0.0514341	0	0	0.025996
Cacna1e	0.00981502	0.0177963	0.0201639	0.00815626	0.00687796	0.00670534	0.0187999	0.0145013
Dnah5	0.00599321	0.00806595	0.00507103	0.00332141	0.00559479	0.0181014	0.0139197	0.00843963
Ppm1e	0.00494189	0.00797858	0.00313707	0.00410555	0.0137957	0.017906	0.0103392	0.0125043
A430088P11Rik	0.00804271	0.020715	0.0489581	0	0.0061055	0	0.0172962	0.0069037
Akap6	0.00607926	0.0195586	0.0172876	0.0100839	0.0253642	0.0110442	0.021127	0.0331034
Pcdhga9	1.82595e-14	0.0350421	0.0267804	3.20343e-16	9.63911e-13	0.027439	0.00926841	0.0109021
Kcnq1ot1	0.0163921	0.0222327	0.0130141	0.0429195	0.00784722	0.014248	0.0176921	0.0176347
Nat8l	0.00954453	0.0153944	0.0181111	0.0236646	0.0364075	0.00868731	0.00334154	0.0320338
Spag17	0.0158181	0.0191515	0.022526	0.00329862	0.0193546	0.0179779	0.00554572	0.00670937
Map3k9	0.0052489	0.0168978	0.0231646	0.00653608	0.0128269	0.0142833	0.00915602	0.0373108
Fzd3	0.0315471	0.0391166	0.015481	0.0262489	0.0102684	0.019953	0.0170408	0.016503
Cacna1i	0.00636973	0.0179434	0.0300586	0.0236634	0.0111293	0.0372711	0.0155273	0.0293898
Dach1	0.0114309	0.0138442	0.0108796	0.00950003	0.0357072	0.0207352	0.00799623	0.0383062
Dnah2	0.00909602	0.0201363	0.0172625	0.0262834	0.0143014	0.0226538	0.0284078	0.0191629
Arhgef28	0.0198415	0.0160548	0.0157565	0.016498	0.0242701	0.0135701	0.0276511	0.0292669
Megf11	0.0233818	0.0189238	0.0207853	0.0116988	0.0326315	0.0128121	0.0163764	0.0237242
Mccc1os	0.00702956	0.00567727	0.0177891	0.0175471	0.0147076	0.0127605	0.0293453	0.0178044
Hist2h3b	6.40685e-16	1.32232e-09	0.105387	0.119385	7.0185e-09	0.119017	7.59212e-14	1.42232e-13
Edaradd	0.00769548	0.00311426	0.038638	0.0222567	0.0214461	0.0312532	0.0187466	0.0226586
Fcgbp	0.00786293	0.0095254	0.0149279	0.00978894	0.00825546	0.0107212	0.0245788	0.0296953
Tnk1	0	0.0193812	0	0.0267155	0.0404862	0.0419029	0.00816178	0.0496345
Runx1t1	0.00750877	0.0419687	0.00952046	0.00312286	0.0183288	0.030501	0.0182935	0.0407985
Ahrr	0.0065609	0.0158541	0.00416566	0.0162918	0.00917752	0.0178395	0.0318082	0.0110789
Cxxc4	0.00555383	0.00896534	0.0348761	0.0229243	0.0193468	0.0350143	0.0154684	0.0233381
Nsun7	0.0157861	0.0191128	0.00502605	0.0131229	0.022054	0.0286004	0.0274625	0.0133606
Lypd1	0.0361146	0.0321633	0.0363004	0.0290984	0.00413404	0.0155188	0.01544	0.0151281
E130218I03Rik	0	0	0	2.0566e-13	0.0684136	0.0697835	0	0.0703435
Tex14	0.0127348	0.0102996	0.0201452	0.00530191	0.0177985	0.0345006	0.0221714	0.0426306
Map1a	0.00785174	0.0210529	0.0116074	0.0108571	0.00924009	0.0283746	0.0308397	0.0111266
Dnah8	0.0064168	0.0069126	0.00948835	0.021208	0.0164138	0.0193751	0.0311155	0.0233759
Pcdhga8	0.0288881	1.2173e-14	0.01338	0.0326106	0.0115128	0.0407305	0.0092216	0.0216161
Dnah1	0.0359774	0.0252904	0.132399	0.0180402	0.00169916	0.00220816	0.0135116	0.0122702
Ccdc96	0.00869627	0.0209923	0.0110248	0.0144163	0.0302123	0.0236159	0.0181682	0.0292068
Gpr161	0.00887401	0.00359206	0.00563594	0.00737393	0.0247125	0.0517086	0.0398695	0.026108
Adamts3	0.00407379	0.0131266	0.0103152	0.00338418	0.00854225	0.025753	0.0365866	0.0508409
Gm12185	0	0.00477026	0.0232938	0.0150947	0.0168282	0.0387165	0.0164313	0.0050277
C920009B18Rik	0.00690736	0.00558433	0.0261172	0.0171491	0.024034	0.0249831	0.028738	0.0289827
Cntn2	0.0227696	0.0131866	0.0165442	0.0269758	0.0317798	0.0266025	0.0317191	0.01654
Ppp1r3fos	0.0268847	0.0159365	0.0340263	0	0.0201331	0.0485578	0.0328167	0.0302772
Lrrc71	0.0196797	0.0163811	0.0199787	0.0166178	0	0.0183155	0.0435118	0.0420734
Kbtbd6	0.0130363	0	0.0238478	0.0589341	0.00817383	0	0.0178717	0.0109602
Tmod1	0	0.0281088	0.0116715	0	0.0173362	0.0322333	0.0113348	0.044405
Klhl31	0.00498762	0.00403178	0.0094776	0.00414355	0.0173828	0.0314772	0.0547994	0.0457424
Nacad	0.0253324	0.0255863	0.0121085	0.0158315	0.0177804	0.0287784	0.0309142	0.021451
Morf4l1-ps1	0.0240371	0.00976036	0.0248321	0.00502389	0.0293925	0.0167376	0.0376097	0.0203527
Gm2518	0	0.0132471	0.0296121	0.0539519	0.0364279	0.0711338	0.0107898	0.0317962
Apc2	0.0171238	0.0193576	0.00654195	0.0170664	0.0262886	0.024863	0.021503	0.0231208
Creb5	0.0234437	0.0531247	0.049134	0.0194973	0.0191753	0.0248747	0.0164199	0.029673
Unc13a	0.0117341	0.0251682	0.0465779	0.0226534	0.0136815	0.010681	0.0352381	0.0457619
Ttc30a2	0.0228763	0	0.0496645	4.03952e-13	0.0400356	0.0209042	0.0225515	0.0175631
Pcdhb15	0.0331702	0.0268633	0.0419574	0.027602	0.0078087	0.0202122	0.00779363	0.0187937
Adam22	0.0197112	0.0264849	0.0290827	0.0218116	0.0320591	0.00900118	0.0319979	0.0304453
Nlrp1a	0.0129511	0.00524681	0.0204866	0.021449	0.0359763	0.0117891	0.0579043	0.0326319
Abca4	0.00860055	0.0680761	0.00273363	0.0458322	0.0239551	0.0348957	0.0474285	0.0431174
9130024F11Rik	0.0575365	0.020187	0.0315707	0.013862	0.0232922	0.0151802	0.0232475	0.0488035
Tmem181c-ps	0.00784392	0.0124865	0.0246494	0.0401606	0.027029	0.0211204	0.0323233	0.0133287
Mir99ahg	0.0294606	0.0159459	0.0187593	0.0082163	0.0275169	0.0179427	0.0610752	0.0249521
A430057M04Rik	0.0345804	0.00560326	0.0345931	0.0340845	0.0529191	0.0314781	0.0290839	0.0476414
L1cam	0.0292602	0.0283825	0.0223287	0.0243429	0.036774	0.0266485	0.0286277	0.0683446
Pira1	1.04512e-07	0.0428235	0.000341556	0.0415407	0.0958691	0.0188545	0.000410781	0.120134
Gm8979	0.0297841	2.74591e-08	2.06089e-07	0.0599136	0.0473111	3.59343e-07	0.0498667	1.46315e-06
Pcdhga2	0.0841997	0.0414578	0.0447234	0.0243459	0.0263772	0.0305592	0.010035	0.0465395
Carmil3	0.00678297	0.0905019	0.0383058	0.0112494	0.0329381	0.0306053	0.0695517	0.039695
Nckap5	0.00411129	0.00663875	0.0130007	0.00682262	0.0257093	0.029663	0.0313008	0.041186
Pdzd7	0.0240057	0.0384506	0.0101575	0.0133113	0.0333215	0.0360757	0.0223122	0.0400776
Gpr174	0.0287436	0.00935377	0.0291714	0.0380719	0.0161679	0.0157634	0.0201431	0.0387555
Epha4	0.0196266	0.0276776	0.00937161	0.0203702	0.017189	0.0355203	0.0374774	0.0812224
Gk5	0.022591	0.00917043	0.0215055	0.0280897	0.0393076	0.0408514	0.0546317	0.0750315
Dock3	0.0103112	0.019381	0.0109	0.022738	0.0404768	0.0493637	0.0590268	0.0599904
Sema3a	0.0212894	0.024062	0.0135423	0.0317113	0.0149365	0.0270658	0.0471724	0.046401
Gm14405	0.00935599	0.0147927	0.0118508	0.0227422	0.038134	0.0331021	0.0191561	0.00775898
Xkr6	0.060332	0.0197788	0.0461567	0.050283	0.0340984	0.0111688	0.0255999	0.0612042
Ephb2	0.00285811	0.0274794	0.028751	0.051349	0.0277701	0.0206768	0.0257547	0.035841
Prune2	0.00249636	0.0220401	0.0313577	0.0287625	0.0156565	0.0203172	0.0276642	0.0416499
Cilp	0.00750791	0.00607007	0.0377059	0.00623822	0.0669276	0.00683313	0.0104806	0.0683745
Thsd7a	0.00283916	0.0295505	0.0338551	0.0303623	0.0334311	0.0407928	0.0294815	0.0261967
Gm18853	0.0202921	0.0204959	0.0363251	0.0431917	0.0457602	0.0337357	0.0224317	0.0214769
Nfasc	0.023897	0.0384271	0.0265061	0.02234	0.0271538	0.0109212	0.0208926	0.0451337
Caskin1	0.0250975	0.00816028	0.00641015	0.00838613	0.031554	0.0408807	0.0280281	0.0669322
H2-Eb2	0.0183804	0.0148711	0.0347823	0.0304033	0.0383344	0.00839129	0.0507927	0.0687282
Pcdhga7	0.0321234	0.0388637	1.71319e-12	0.0344067	0.0487301	0.0144112	0.0833489	0.0441678
Hist1h2bp	0	3.52377e-15	0.171998	1.26046e-08	8.00857e-15	1.85799e-14	0	1.90126e-07
Gm996	0.00665872	0.00538322	0.0417307	0.0220033	0.0185687	0.0477828	0.0277111	0.0822673
Eya4	0.0076065	0.0662483	0.0192245	0.0375126	0.0159287	0.0477771	0.0420116	0.0192195
Gm17757	0.0224852	0.0227108	0.0402268	0.0478191	0.0506582	0.037363	0.0248541	0.0237971
Synpo2	0.00875958	0.0488637	0.027604	0.0217272	0.0243957	0.0355351	0.0630599	0.0794989
Pcdhgc5	0.0577912	0.0582068	0.0794136	0.0437205	1.07187e-12	0.0138518	0	0.0325959
Fam169a	0.0269891	0.0218486	0.0129043	0.0112689	0.042285	0.0184729	0.028273	0.0509258
4930562F07Rik	0	0	0	0	0.0338029	0	0.0599906	0
Jakmip1	0.0130647	0.0105666	0.0247638	0.0323345	0.0540976	0.0353877	0.053995	0.0437236
Bmx	0.0308767	0.0414327	0.0518546	0.0171775	0.0288406	0.0188088	0.00725034	0.0687159
BC030499	0.0286155	0.0231678	0.0362114	0.00797894	0.0200917	0.0260609	0.0200531	0.0322242
Stac2	0.0203617	0.0082617	0.0321612	0.0336657	0.0284284	0.0549177	0.0562007	0.0923543
Lekr1	0.0502897	0.00589582	0.0456502	0.0181016	0.0502929	0.0263669	0.025317	0.0366256
Slc14a1	0.00780403	0.0435986	0.0246101	0.0129398	0.048478	0.0212041	0.0163096	0.05199
Stum	0.0376458	0.0304969	0.0239959	0.0235644	0.0165921	0.0760466	0.0491211	0.0514827
Peg3os	7.63389e-05	7.77981e-09	0.0724571	0.052721	0.0106137	0.116051	8.91369e-10	7.10008e-09
Pabpc4l	0.0529367	0.03822	0.0375151	0.0295498	0.0166794	0.0162621	0.0412635	0.0201242
Pcdhgb8	0.0954323	0.036741	0.0230361	0.0229	0.0243639	0.0144868	0.020451	0.033848
Prx	0.035226	0.033233	0.0335404	0.0244713	0.0206542	0.0478677	0.0247024	0.0445381
Sacs	0.0185825	0.0224939	0.0176884	0.0458623	0.00653156	0.0501709	0.00651896	0.0466836
Zfp827	0.00410265	0.0521659	0.0309426	0.0203293	0.053637	0.040547	0.0312357	0.0678645
Spdya	0.0702328	0.0146206	0.0574411	0.0143213	0.026522	0.0165142	0.0383446	0
1700028K03Rik	0.0190932	0.00774498	0.0241825	0.0237476	0.0398105	0.0526717	0.0466368	0.0162759
B4galnt2	0.022772	0.0245208	0.0430349	0.0189378	0.00534605	0.0275813	0.0421434	0.0445929
Perm1	0.00811394	0.0195921	0.0457251	0.0465455	0.0448641	0.0365519	0.022563	0.0136964
Aff3	0.00430491	0.041213	0.0244082	0.0698927	0.0120223	0.0576758	0.0357022	0.0676593
Gm21992	5.29512e-05	0.0558002	0.00175801	0.0243394	0.00704636	0.00690802	0.0785914	0.110314
Pitpnm3	0.00468209	0.0666509	0.0118517	0.0384325	0.0420599	0.0420533	0.0483311	0.0391227
Myom3	0.0387071	0.0401948	0.0316491	0.0138967	0.0387096	0.0352624	0.0233054	0.0873488
Efcab12	0.0122029	0.0486834	0.0231362	0.010142	0.0422686	0.0653989	0.0254606	0.0707761
AI504432	0.0112338	0.0448618	0.0526846	0.00933606	0.0350964	0.0153109	0.0579185	0.0561151
Ppfia2	0.0477658	0.0117258	0.0395066	0.024	0.0269451	0.0262735	0.0168671	0.0364964
Setbp1	0.0125067	0.0498803	0.0197855	0.0284073	0.0218176	0.0310938	0.0559474	0.0674429
Slit1	0.0236775	0.0333711	0.0410584	0.0535191	0.00833191	0.0108204	0.0248052	0.039821
Tmem150b	0.00911746	0.0147066	0.0485234	0.0300688	0.0253862	0.0490886	0.10474	0.0430699
4930525G20Rik	0.0310608	0.058019	0.0132183	0.00866609	0.0574533	0.0282899	0.0713316	0.00882332
Olfml2a	0.0634681	0.0515024	0.0405863	0.0213959	0.0269992	0.0914995	0.0534008	0.105765
AA388235	0.0319796	0.0322994	0.0846528	0.020003	0.0280225	0.0576787	0.0823306	0.0667927
Kif14	0.0978366	0.0447452	0.0854253	0.0549883	0.00262228	0.0303816	0.0233858	0.046791
Slc7a15	0.0613463	0.0415965	0.0456532	0.0172459	0.0217706	0.0467539	0.0431352	0.0349047
Dmtn	0.031444	0.0504834	0.027961	0.0313392	0.0308239	0.0229568	0.0437516	0.0527868
Gm10584	0.0235971	0.00958079	0.0374055	0.0293382	0.0166829	0.0426588	0.00828752	0.0591277
Fmn2	0.0192817	0.0117167	0.0364777	0.0318877	0.0335778	0.0262533	0.0467041	0.0364684
Mycbpap	0.0106374	0.0341048	0.020178	0.0176265	0.0585878	0.0571428	0.0222075	0.0444515
Col24a1	0.030315	0.0280191	0.0165632	0.0216457	0.0629458	0.043153	0.0451536	0.100074
Stxbp3-ps	0	0	0	0	0.0718732	0.0665519	0.0264916	0.030549
Naip7	0.000518972	0.00296856	0.0846297	0.0536478	7.74648e-07	0.042703	0.0229074	0.146208
9930014A18Rik	0.0726697	0.0632569	0.0456695	0.0299488	0.029645	0.0400632	0.0634621	0.0189724
Srcin1	0.0398402	0.0287281	0.0281966	0.0185191	0.0341552	0.0402729	0.031024	0.0151029
Ttc16	0.0722574	0.0458529	0.0666677	0.0336243	0.0342713	0.0221911	0.045079	0.0207711
Pde1c	0.0241699	0.0331006	0.216409	0.0141008	0.0203312	0.0110465	0.0169299	0.0326067
Sgpp2	0.0234128	0.0250559	0.0295654	0.0321105	0.0646816	0.0420699	0.0324128	0.0262989
Sptb	0.00899488	0.0121014	0.00761203	0.0124359	0.00630269	0.00818682	0.0187899	0.0302023
Gm13305	0.0289524	0.0347399	0.0390705	0.0331861	0.0134316	0.0486799	0.0448161	0.0430601
Clstn2	0.0424779	0.028742	0.0624419	0.0411774	0.01998	0.0387021	0.0199417	0.0360021
Pcdhga11	0.0716858	0.10286	0.0101378	0.0110268	0.0231284	0.0138115	0.00928417	0.0325158
Fam78b	0.0733418	0.0300838	0.0584627	0.0461203	0.00875177	0.0338304	0.064258	0.0874309
Slco4a1	0.0300554	0.00815762	0.04427	0.00838341	0.0350066	0.0183065	0.0690532	0.0750609
Gnao1	0.0240571	0.0259038	0.0504079	0.023316	0.0335709	0.0291351	0.0526989	0.0569833
Ggn	0.0233765	0.00949079	0.0441691	0.0290646	0.0164043	0.0318125	0.0800668	0.096355
Veph1	0.0336324	0.0501833	0.0692398	0.0200462	0.0169153	0.039269	0.0202358	0.0603793
Ccr9	0.0420871	0.0508595	0.0790722	0.0465336	0.0585878	0.0383456	0.00496462	0.0704793
Cacna1a	0.0156852	0.0252658	0.0124522	0.0227412	0.0246291	0.0802395	0.0245819	0.0651866
Gm5069	0.05985	0.0210097	0.0165195	0.056867	0.0657049	0.0391801	0.0420767	0.029231
Gm17762	0.0398305	0.034171	0.00717131	0.0233843	0.0871587	0.0195365	0.0629938	0.101376
Dnah17	0.0696777	0.0434531	0.0458826	0.0480183	0.0175312	0.0152035	0.018946	0.0316108
Celf4	0.016812	0.0225971	0.0248169	0.0505984	0.0117897	0.0354634	0.0234388	0.0606729
Scn7a	0.0253547	0.0407586	0.0400077	0.0245739	0.0266125	0.0495667	0.0294829	0.0565579
Eif5a2	0.0492484	0.0349957	0.0353192	0.0359553	0.0516705	0.0884062	0.0683615	0.0417552
Fut4	0.00850697	0.0273184	0.0373999	0.0419021	0.0756298	0.015444	0.0353316	0.0635165
Spin4	0.022285	0.0417359	0.0421208	0.0608706	0.051476	0.0336623	0.0156065	0.0740327
Arhgap36	0.0102503	0.0328732	0.019446	0.0254053	0.0425729	0.055095	0.0214023	0.0343827
Catsperg1	0.0346468	0.0555884	0.0545694	0.0216788	0.0303631	0.0393427	0.0182594	0.0365986
Ccdc67	0.0407564	0.00832703	0.0195354	0.0170646	0.0357267	0.0186853	0.0215006	0.0173733
Nfatc2	0.0368699	0.0387076	0.0580452	0.0215494	0.0563982	0.0435121	0.0386175	0.0557535
Mzf1	0.0172781	0.0415349	0.0164465	0.0704333	0.0478697	0.0543208	0.0359815	0.0146245
Pcdhb12	0.080161	0.0165573	0.0386962	0.0338302	0.0285676	0.0551841	0.0495338	0.0680743
Fsd1l	0.0468395	0.0512889	0.0425136	0.0444949	0.0212675	0.0426817	0.0398362	0.0563965
Enah	0.0100923	0.0283635	0.0238945	0.0434967	0.0522171	0.0453559	0.0418439	0.0750903
Map1b	0.041597	0.0625674	0.0477279	0.041033	0.0183477	0.0402344	0.0399848	0.0396006
Col25a1	0.00417275	0.00337289	0.015819	0.0172493	0.0403843	0.0412309	0.0516198	0.0349117
Kcns3	0.0303373	0.0164227	0.0634176	0.016876	0.0766241	0.0636665	0.0352669	0.0757544
Spata17	0.0375159	0.0303915	0.0474356	0.0465893	0.090243	0.0171892	0.0132172	0.0317882
Zfp473	0.133425	0.0525404	0.0639082	0.018216	0.0406266	0.0590271	0.0355424	0.0429074
A830082N09Rik	0.031552	0.0255501	0.0374538	0.016464	0.0439849	0.0569141	0.0626956	0.0399062
Zfp941	0.00797521	0.0319562	0.0201524	0.0457603	0.0332058	0.0359331	0.0111323	0.0400169
Gm14005	0.0138582	0.0388561	0.0435069	0.0286266	0.0384748	0.0313335	0.0384014	0.0291424
6430710C18Rik	0.0595447	0.0483064	0.0286377	0.0738113	0.0826965	0.0409004	0.0315088	0.0505121
Dzank1	0.00912391	0.0256576	0.0144437	0.0375162	0.0596212	0.024771	0.0471826	0.0494527
Cux2	0.0179614	0.0289186	0.0672054	0.0049949	0.0292244	0.0538026	0.0250374	0.0841085
Gdf11	0.0106792	0.0257541	0.0402336	0.0264626	0.0588142	0.04796	0.0478764	0.0620943
Prr18	0.060312	0.0489313	0.0385528	0.0643122	0.0720825	0.0159238	0.0483606	0.0654566
Chst1	0.068294	0.0463433	0.0579756	0.0192325	0.0242739	0.0105672	0.0161967	0.0484609
5430416O09Rik	0.0599444	0.0123125	0.0335819	0.0189378	0.0832467	0.0943124	0.0264835	0.0383062
Gpc2	0.0123866	0.0298469	0.0693334	0.0306667	0.0428984	0.108971	0.0172794	0.0312188
Pcdhgb5	0.11387	0.0129531	0.0443254	0.0239014	7.48173e-11	0.0302876	9.61028e-16	0.0609024
Tmem255a	0.0486557	0.0419438	0.0924361	0.0247809	0.031261	0.105578	0.0379628	0.162304
Nlrc3	0.00764188	0.0487022	0.0383717	0.0924287	0.0318294	0.054724	0.0422044	0.0695688
A130077B15Rik	0.012222	0.0197016	0.0459783	0.0302616	0.033966	0.0761322	0.0170502	0.109879
Rdh1	0.0350127	0.044595	0.0258563	0.0344684	0.0915658	0.0822979	0.0582839	0.0496416
Zfp783	0.0210874	0.0227078	0.0311062	0.0175352	0.0391196	0.0633801	0.0392326	0.047124
Cr2	0.0249652	0.0791856	0.047148	0.0694128	0.0519403	0.0539711	0.0450362	0.0625118
Pira6	0.0236976	0.0329283	0.0518752	0.0304384	0.0491135	0.026874	0.0439815	0.0964231
Pcdhb16	0.0409375	0.0331707	0.0112457	0.0436721	0.0124045	0.0889591	0.0648351	0.0589738
Chst3	0.0303668	0.0607028	0.0352583	0.0459866	0.0423395	0.0726059	0.052633	0.0675956
Ccdc112	0.0111179	0.0179261	0.0280471	0.0545708	0.046133	0.0790381	0.0610728	0.0555452
Lrfn1	0.0223009	0.0534797	0.0282368	0.0549365	0.0464431	0.0303527	0.0156177	0.0559172
Spns3	0.0170845	0.0678201	0.0429649	0.0282681	0.0818509	0.0612334	0.035581	0.0846657
Sarm1	0.0476348	0.0242548	0.0228607	0.0100207	0.0293644	0.0698885	0.0457922	0.074815
Celsr2	0.0722869	0.0837791	0.0353049	0.0364744	0.012401	0.0372863	0.0408506	0.0685535
Wnk2	0.0320261	0.0457889	0.0293741	0.0354226	0.0397502	0.0609039	0.0542755	0.108407
Ncam1	0.0127386	0.0607405	0.0557294	0.0315327	0.0332041	0.0792784	0.0951311	0.121842
9330136K24Rik	0.0496394	0.0101669	0.0550062	0.0208211	0.0435299	0.045237	0.0604659	0.0829818
Acod1	0.0239588	0.0289905	0.0452612	0.0199263	0.0901421	0.0218167	0.0415936	0.079488
Tril	0.0173983	0.037234	0.02568	0.0382542	0.0560781	0.0623407	0.0481076	0.072173
Fbxo24	0.0286725	0.0232139	0.0629089	0.0356333	0.0300931	0.0517611	0.0787458	0.106195
Tspyl5	0.015512	0.0187813	0.00493845	0.0256753	0.0216717	0.0556747	0.0376426	0.0454361
Has3	0.0154749	0.0249281	0.016357	0.0256141	0.0358554	0.0869828	0.0251438	0.0389395
Map10	0.0348205	0.0282029	0.0166723	0.0145618	0.036542	0.0550569	0.0543683	0.107646
Ldoc1l	0.0279796	0.0282597	0.0397741	0.0232757	0.0390237	0.0993302	0.0532883	0.0756298
Trabd2b	0.0047167	0.0302233	0.0237802	0.0348884	0.0423668	0.0671919	0.0613925	0.107739
A430078G23Rik	0.0618725	0.00848933	0.103169	0.0931829	0.0649017	0.0655964	0.0506329	0.0264854
4931440P22Rik	0.0495869	0.0533574	0.0523785	0.0138992	0.0117244	0.0154936	0.0120086	0.110812
Nipal2	0.00814988	0.0326501	0.0256942	0.0401627	0.072525	0.0511396	0.0449746	0.0740896
Raver2	0.0538499	0.0375433	0.0295343	0.00649534	0.0325783	0.0282384	0.0325028	0.0392318
Kcnj15	0.0394966	0.0455001	0.0777058	0.114135	0.023829	0.051133	0.0198466	0.0192207
Pcdhga10	0.0473649	0.0508198	0.076191	0.0355098	0.0255444	0.0449105	0.0299388	0.0117921
Gm19557	0.0554513	0.0360904	0.0286036	0.0552679	0.0235512	0.0405745	0.0157131	0.0835797
Efnb3	0.047817	0.0387625	0.0244659	0.024026	0.0336397	0.0349636	0.0728611	0.0163524
Trpc1	0.0203595	0.0541988	0.0511138	0.0502031	0.0424307	0.0368391	0.0744499	0.0399005
Gm16712	0.0157029	0.0127025	0.0203344	0.0515204	0.0873074	0.0424677	0.0878857	0.065259
Gm6614	0.0472389	0.0382924	0.0301469	0.0649848	0.107917	0.0430461	0.0331675	0.0268213
A830082K12Rik	0.0401243	0.03251	0.00857839	0.0112202	0.0558702	0.0122882	0.0557643	0.0451616
Cep112	0.03294	0.0593432	0.0313627	0.034182	0.0231382	0.0593952	0.0345037	0.108518
Casz1	0.018273	0.0235823	0.0413978	0.0242315	0.0179109	0.0428615	0.0405398	0.0757298
Bard1	0.0284092	0.0545971	0.0710274	0.0189378	0.0512978	0.076267	0.0473258	0.0335732
Grin3b	0.0283646	0.0229642	0.00604478	0.00791172	0.0330404	0.034341	0.0459599	0.0476514
Satb1	0.0273711	0.061919	0.03749	0.0525787	0.0630806	0.0575059	0.041236	0.0942185
9330182L06Rik	0.0201279	0.00544941	0.0296955	0.0387538	0.018796	0.071948	0.0464501	0.0669817
Aldh1a3	0.0363173	0.0510947	0.0683508	0.037685	0.0318294	0.0412363	0.0689897	0.0904104
Ccdc106	0.0295674	0.047489	0.0281499	0.0367428	0.0513552	0.0269285	0.0712616	0.0858115
Scd3	0.0359063	0.0291047	0.0172067	0.0224783	0.0188995	0.0647312	0.0682709	0.0379076
Pcdhga1	0.0841997	0.0277703	0.0113114	0.0122245	0.0393872	0.0455995	0.0591888	0.0804844
Gjc1	0.0319171	0.0761903	0.0203297	0.0697612	0.0805478	0.038632	0.0371001	0.0796341
Mex3a	0.0531326	0.0766528	0.0703604	0.0398986	0.0373997	0.072042	0.048341	0.0670695
Srrm4os	0.0276618	0.014968	0.0176099	0.00771119	0.0823279	0.0334919	0.0821732	0.0766521
Myo5c	0.158177	0.0516017	0.0662139	0.0492858	0.0225781	0.062028	0.0478651	0.0501674
Rapgefl1	0.0297291	0.0120857	0.0329678	0.0847739	0.0566971	0.0404256	0.0464643	0.0437805
9130008F23Rik	0.0286725	0.0346823	0.0803902	0.0356333	0.0201317	0.0389939	0.0594586	0.106195
Gal3st4	0.0307034	0.0164061	0.0402501	0.00885867	0.0815339	0.060023	0.0279668	0.0257443
Fam109b	0.0225991	0.0718066	0.0356793	0.0556629	0.0393217	0.0707733	0.0622922	0.0750582
9930111J21Rik2	0.0117608	0.0378206	0.0457653	0.0713034	0.0598703	0.0585098	0.0385897	0.0748657
Kif1a	0.00375206	0.0330148	0.00950218	0.0430349	0.0668097	0.0958785	0.0741834	0.104166
Zfp423	0.037071	0.0497085	0.0352982	0.0560728	0.0431607	0.114891	0.0972238	0.0672121
Fbxl16	0.0177591	0.028594	0.0501304	0.0366322	0.0612272	0.0790879	0.0789513	0.0664438
2610020C07Rik	0.0742985	0.0239	0.00938344	0.0601461	0.0306615	0.0134067	0.0205542	0.0495087
Cybrd1	0.0238128	0.0893381	0.003803	0.0247136	0.0167112	0.115418	0.0615765	0.172057
Cntd1	0.0897429	0.0371644	0.0485994	0.0511498	0.043898	0.0702078	0.0431689	0.0773763
Lrrc15	0.00587753	0.0189125	0.0368872	0.0290537	0.0366372	0.0933729	0.0285209	0.0728364
Frem1	0.00325918	0.0338761	0.028692	0.0427194	0.0338618	0.097569	0.0711668	0.126711
Mroh7	0.0355249	0.0344615	0.0360522	0.0237006	0.0397322	0.0195031	0.0734837	0.0478599
Clip4	0.0121672	0.0244757	0.0154202	0.0151421	0.0627669	0.0491828	0.0420662	0.0803793
Rgma	0.0173308	0.0484885	0.0382028	0.0498116	0.0361596	0.0847188	0.0596589	0.113378
Cd247	0.01149	0.0302147	0.0880588	0.0422522	0.0878084	0.050425	0.0923238	0.0922744
Ccdc146	0.17361	0.114592	0.211876	0.0746459	0.0256015	0.0166899	0.0192067	0.0155173
Map2	0.00311592	0.0175376	0.0177007	0.0484012	0.0661529	0.0934114	0.0513802	0.0820322
Phf24	0.00936444	0.0337654	0.0177703	0.0346916	0.0643135	0.0830486	0.0798034	0.114504
1700034H15Rik	0.0300511	0.0548616	0.0561344	0.0573959	0.0310612	0.0477734	0.0714593	0.0830397
Sfxn4	0.0227141	0.0274869	0.0708502	0.0467683	0.0472964	0.0810082	0.0394452	0.0569411
Igf2	0.0273552	0.0547392	0.00437326	0.0451576	0.0568623	0.108865	0.0521093	0.0795051
Ccdc38	0.033813	0.0543983	0.0216081	0.0351367	0.0817173	0.0385315	0.109297	0.0567324
Gm5643	0.0552712	0.0418087	0.0644723	0.0274216	0.0567797	0.0542754	0.0311437	0.0279366
Slain1	0.02264	0.0893714	0.0286653	0.0374135	0.085286	0.0409395	0.0926215	0.0751917
Padi2	0.0260447	0.0263057	0.077098	0.0216637	0.10209	0.0700142	0.045191	0.0757613
Atg9b	0.144715	0.0512965	0.0887027	0.0586754	0.0277736	0.0641613	0.0397415	0.0601989
2810454H06Rik	0.021964	0.0265806	0.0618376	0.0273116	0.0606796	0.0397245	0.0679596	0.0460466
Trim30b	0.0223887	0.018119	0.0834251	0.0551505	0.0542509	0.0798703	0.0465358	0.065282
Adgrv1	0.0192797	0.0526166	0.0394723	0.0462659	0.0631374	0.0829294	0.0543376	0.0836933
4930563E22Rik	0.113587	0.0314589	0.054056	0.0701952	0.0652776	0.100971	0.096193	0.0474017
Arhgef4	0.0228552	0.0989187	0.0431911	0.0377672	0.0631078	0.0514754	0.0474973	0.0666219
Gm12992	0.0246819	0.0223447	0.0326741	0.0624347	0.0548069	0.0564059	0.059129	0.0633396
Gpr171	0.0278301	0.0665631	0.0352198	0.0904558	0.0672577	0.0253449	0.038742	0.0467593
Gm3230	0.0148665	0.0357794	0.0281633	0.0246105	0.0714298	0.0921722	0.061323	0.121136
Ccnjl	0.0342108	0.018531	0.0644273	0.037836	0.0476742	0.0716906	0.0553637	0.0667421
Pcdhb22	0.0500848	0.0406069	0.0445686	0.0742451	0.0764291	0.0456435	0.035176	0.107915
Zfp600	0	0.00131473	0.00310115	0.023919	0.0589515	0.0854396	0.0488307	0.062936
Cdkl4	0.0523671	0.0256279	0.0531399	0.0436248	0.058529	0.0383068	0.0512439	0.0959514
Necab2	0.0468144	0.0990555	0.134408	0.0389866	0.0110608	0.0285789	0.0436597	0.0396865
Ccdc18	0.0656131	0.0791562	0.102719	0.0547012	0.0462436	0.0598231	0.0686912	0.119773
Rps15a-ps6	0	0	0.0366523	0.0907376	0	0.0514736	0	0
9430083A17Rik	0.03103	0.0334057	0.013205	0.0343222	0.105811	0.127395	0.0642917	0.102377
Card14	0	0.0991275	0.221921	0.0452288	0.00694134	0.0835334	0.0514727	0.0615639
Pcdhga3	0.0471496	0.0997941	0.061419	0.0779566	0.024137	0.0421325	0.0462623	0.0858917
4732471J01Rik	0.0442492	0.036725	0.0281847	0.0420899	0.0626728	0.0464794	0.0803261	0.0849249
C920021L13Rik	0.0533381	0.0449391	0.0340653	0.0589493	0.0253431	0.0325901	0.0629351	0.0746185
Cdh4	0.0943908	0.0407104	0.0634158	0.0530237	0.0289731	0.0620461	0.0696903	0.065278
OTTMUSG00000016609	0.0212789	0.0297455	0.0465186	0.0870833	0.0278631	0.0514527	0.0648353	0.0824335
Ptpro	0.0229796	0.0514815	0.0576134	0.0417144	0.094153	0.0415496	0.0508815	0.0725778
Col7a1	0.0202496	0.0406199	0.0382976	0.0389866	0.0560013	0.060562	0.0490255	0.0591277
Nlrp1c-ps	0.00901473	0.0360826	0.0171086	0.0516375	0.00631664	0.0955072	0.0618381	0.045168
Egf	0.0322819	0.0416033	0.0488675	0.0636464	0.0669812	0.0352125	0.0493275	0.0647792
Mag	0.0470257	0.0474934	0.0521149	0.0583529	0.0813205	0.0638093	0.0330171	0.0593934
Rundc3b	0.205772	0.137581	0.109096	0.102262	0.0352945	0.0680324	0.0294154	0.0143157
Nod2	0.0201539	0.0797563	0.0793221	0.0551193	0.0420054	0.0244149	0.0692137	0.0887468
Gm684	0.163623	0.0587907	0.0764503	0.0204119	0.0172242	0.0873875	0.100202	0.0614652
Apba1	0.0140724	0.0450003	0.0441724	0.0725284	0.0833414	0.0711318	0.089389	0.058586
Fhdc1	0.109023	0.092635	0.134001	0.0951237	0.025007	0.0369928	0.035525	0.0428866
Spink5	0.0260068	0.0314639	0.028844	0.037646	0.127396	0.0699138	0.12716	0.0756524
Irf4	0.065257	0.0372753	0.0942563	0.0597322	0.0550157	0.0711084	0.0368388	0.108702
Ccdc158	0.0671929	0.0545382	0.0587842	0.0352687	0.0356685	0.046192	0.0472745	0.057023
Adgrg5	0.0220026	0.035395	0.0415907	0.0273596	0.0975151	0.257939	0.0606699	0.046127
Brsk1	0.0387481	0.0391347	0.0277292	0.024258	0.143801	0.0782436	0.047238	0.0990386
Rpgrip1	0.081431	0.0400261	0.0833775	0.0521151	0.0206746	0.0578525	0.0571775	0.0632902
Fam227a	0.0239084	0.0241482	0.0451667	0.0492061	0.1018	0.0271625	0.0897876	0.0937238
Zfp980	0.0233155	0.0168035	0.0295187	0.0129559	0.0118012	0.0783373	0.036372	0.00798712
Rgs9	0.0290252	0.035108	0.0138829	0.0271372	0.0627549	0.10295	0.0796976	0.084267
Tbx21	0.0121981	0.0390622	0.0608674	0.0202053	0.123217	0.0546819	0.00853357	0.0307468
Inpp4b	0.0594002	0.0680068	0.0653148	0.0622537	0.0590977	0.0652934	0.0653932	0.0838792
Slc22a21	0.0143846	0.0647836	0.0260914	0.0897171	0.0659971	0.061583	0.0377792	0.101662
5430427O19Rik	0.0322436	0.0453892	0.0508083	0.0466291	0.141226	0.0723288	0.0558594	0.0541189
Cd300ld4	0.0266244	0.00106979	0.0424564	8.15172e-05	0.0873556	0.0387078	0.128689	0.0184257
Cd300ld5	0.0266244	0.00106979	0.0424564	8.15172e-05	0.0873556	0.0387078	0.128689	0.0184257
Padi4	0.0350942	0.0190121	0.0874418	0.057833	0.0408637	0.0319674	0.0804503	0.480919
Plcl1	0.0236507	0.0305062	0.0505378	0.0658105	0.0716405	0.0965068	0.090407	0.0592603
Dlec1	0.119637	0.0748246	0.0770385	0.122879	0.0369464	0.0373458	0.0846222	0.0686617
Ric3	0.00480737	0.0116268	0.00609682	0.0316448	0.026719	0.0767882	0.0560914	0.0869142
Grip1	0.20465	0.0768833	0.191318	0.0635102	0.00682487	0.0307908	0.0503207	0.0447498
Prdm16	0.0287549	0.0881932	0.0296341	0.0590767	0.100609	0.108157	0.0789684	0.0950406
Fosb	0.0647567	0.058989	0.0465115	0.0339763	0.011545	0.0371826	0.00577291	0.0616723
Hivep3	0.0443613	0.049546	0.0518207	0.072955	0.012079	0.0495896	0.0846337	0.128871
Foxd2os	0.0844385	0.0686124	0.0869699	0.0790429	0.0523057	0.0293708	0.037482	0.0452428
Npcd	0.0209569	0.0544784	0.0543499	0.0860351	0.00464935	0.0829212	0.0549657	0.0799221
Zfp850	0.119112	0.0305476	0.0852887	0.0429826	0.0875545	0.0554129	0.0492022	0.105116
Gm11545	0.0344116	0.027871	0.0291606	0.0567169	0.0943631	0.0416438	0.0556864	0.104132
Lmtk3	0.147593	0.174828	0.222485	0.0803254	0.0301445	0.0280077	0.0427915	0.0208751
Slc9b2	0.0680561	0.0223513	0.197976	0.0229669	0.0289774	0.0620551	0.0384352	0.0233815
Zfp354c	0.0116028	0.0325779	0.0328793	0.0334719	0.0715911	0.0923786	0.1172	0.0998984
Sdcbp2	0.044044	0.0876346	0.0692419	0.0724379	0.0909936	0.0791753	0.0461263	0.0737229
1700030J22Rik	0.111336	0.050136	0.032996	0.0430461	0.0363679	0.0836933	0.0291115	0.103009
Tyro3	0.0880228	0.0715416	0.114598	0.0476632	0.0358584	0.0803097	0.0402019	0.0538076
Tlr11	0.057333	0.0311695	0.0486428	0.0399218	0.0860915	0.0436807	0.0469047	0.08794
Trps1	0.0387667	0.0668168	0.072907	0.0420552	0.0519502	0.0880161	0.0720811	0.115389
Nek5	0.0882712	0.111195	0.0723995	0.104149	0.0536116	0.102745	0.0795385	0.0539614
Gm16982	0.1377	0.0666288	0.0226351	0.0295517	0.0166208	0.084597	0.0655724	0.0401238
Gm9079	0.0690484	0.0142182	0.0550236	0.0433963	0.0841446	0.0782819	0.060485	0.0728899
P4htm	0.017169	0.0547747	0.0325021	0.136753	0.0475706	0.0615315	0.0239353	0.0987786
Pcdhb14	0.0622864	0.0146215	0.0785798	0.0591844	0.043884	0.119057	0.0621726	0.0894412
Mmp17	0.0276639	0.0279409	0.0219806	0.0400344	0.0621869	0.0438038	0.0526922	0.0747904
Evpl	0.0761335	0.0843507	0.0306691	0.0557226	0.0371434	0.0736681	0.0764578	0.14157
Pcdhga4	0.0343284	0.0551066	0.0666872	0.0601959	0.0778658	0.0753368	0.0397822	0.0917432
Zbtb3	0.0298782	0.0361377	0.0655221	0.0492948	0.0921005	0.105897	0.0517925	0.0986668
Efr3b	0.0330433	0.041832	0.0388517	0.0313818	0.0428132	0.0385825	0.0556292	0.0862056
Sla2	0.0783502	0.0624975	0.0699635	0.0510646	0.0874316	0.0143765	0.118378	0.0529143
Neto2	0.0328449	0.0133609	0.0852458	0.0452679	0.0532698	0.0736592	0.075369	0.0774802
A630033H20Rik	0.0631493	0.0440329	0.0906915	0.0962794	0.0815728	0.0413563	0.0381499	0.0859134
Fam184b	0.0521226	0.0422646	0.0565967	0.0311474	0.0825207	0.0541638	0.131554	0.122854
Ace2	0.00855114	0.0342435	0.00543068	0.0071055	0.0588241	0.0907329	0.109586	0.118309
Slc25a43	0.0729146	0.0973654	0.150068	0.156798	0.0847215	0.0225072	0.0344221	0.0415583
Zfp808	0.0781562	0.0241343	0.068408	0.102469	0.0483743	0.0505358	0.0950008	0.0542333
Tmem154	0.0818223	0.0446556	0.119527	0.0533819	0.070291	0.0907132	0.0450393	0.0770098
Eva1c	0.0625118	0.0423923	0.0788626	0.0521064	0.0584314	0.0937697	0.0367257	0.0443322
Gm16938	0.157941	0.0391347	0.078782	0.132362	0.06057	0.0782436	0.0538618	0.0409277
Klrc1	0.0767458	0.0744801	0.068362	0.0514438	0.0856925	0.0424044	0.0646193	0.0523633
Ankrd29	0.0472246	0.0307054	0.0181581	0.0315486	0.0911562	0.0598933	0.0396985	0.0712821
Emid1	0.079559	0.102058	0.0807218	0.0792982	0.0450953	0.0439779	0.0113846	0.0274052
Ankrd6	0.0447282	0.10125	0.0839676	0.123885	0.0447311	0.0407552	0.0490355	0.0485658
Syt15	0.0368829	0.0591486	0.0739134	0.0784958	0.076399	0.046822	0.0462348	0.0858509
Gm44505	0.063344	0.0680611	0.0731134	6.38322e-05	0.0327244	0.0466601	0.142755	0.120332
Flrt1	0.0472151	0.0508083	0.0433241	0.139222	0.0185467	0.0663839	0.111117	0.137542
Cxcr2	0.0304952	0.0569721	0.130755	0.098916	0.0355179	0.12527	0.0284294	0.0925302
Sh2d2a	0.0642509	0.0315097	0.09672	0.0430069	0.0934939	0.0585786	0.0272841	0.10705
Col9a3	0.0539023	0.0263863	0.0546973	0.0360372	0.0821984	0.0778213	0.060127	0.0546833
Wdr78	0.0406319	0.0263977	0.0960729	0.0668766	0.105659	0.0515634	0.0838914	0.0680655
Rbm3os	0.0368423	0.0298797	0.0914764	0.0605299	0.0512951	0.0981729	0.0257711	0.0916457
Sfrp1	0.0283218	0.0455001	0.113367	0.0409823	0.138315	0.0448396	0.0635276	0.14376
4933409K07Rik	0.0238426	0.0396907	0.0323167	0.042163	0.0726697	0.0626809	0.0576235	0.102291
Omp	0.0729482	0.19219	0.100823	0.119222	0.0413072	0.0665258	0.0412285	0.0739984
Pcdhb9	0.0101968	0.0567527	0.0384337	0.0582968	0.11029	0.116233	0.136342	0.186444
Zfp786	0.032776	0.00890218	0.101499	0.0889754	0.0605956	0.0782764	0.0604809	0.0905445
Xcr1	0.0209087	0.02809	0.0780175	0.0515431	0.192918	0.0563751	0.0576916	0.0581777
Alkbh3os1	0.0592718	0.0480841	0.0747965	0.0814119	0.0823204	0.0540309	0.121558	0.0828518
Gm21975	0.0954627	0.118668	0.0151522	0.00494758	0.0376397	0.0739827	0.0691833	0.221682
Tpte	0.0243223	0.00987671	0.0231543	0.0401782	0.131216	0.0654491	0.0751294	0.0609221
Zfp85os	0.0107103	0.0258288	0.0601089	0.0439646	0.0875939	0.0386058	0.0588709	0.0622719
Gm16576	0.0229559	0.0550333	0.03624	0.083988	0.0280729	0.106508	0.0862878	0.0808541
Runx2	0.0988628	0.198351	0.155878	0.0968387	0.0552145	0.055452	0.0477175	0.0781945
Ncs1	0.0457523	0.114304	0.0996904	0.105439	0.0427497	0.0348245	0.0942881	0.0950724
Kcnip4	0.0313516	0.0337516	0.0461694	0.0601492	0.0579861	0.0657698	0.0649503	0.0866839
Tns4	0.0195898	0.0470395	0.0612435	0.0640785	0.106433	0.0586148	0.0452191	0.107115
Trim16	0.0856694	0.0819231	0.121956	0.0841323	0.0871865	0.0360515	0.0870228	0.0598116
Zfp599	0.19599	0.108879	0.065097	0.0982787	0.0302959	0.0623066	0.0480811	0.0508698
Mfsd4b5	0.0928461	0.0726841	0.0544907	0.0839207	0.0668556	0.0479255	0.0588589	0.0451008
St8sia3	0.0099217	0.00802291	0.0250452	0.032701	0.0614009	0.0663912	0.120072	0.0937096
Serpini1	0.0393705	0.0553665	0.0740286	0.0246495	0.0946205	0.11345	0.0878986	0.113543
Adgrg2	0.0131777	0.0730037	0.0249769	0.0749787	0.041111	0.0473947	0.0589014	0.107815
LOC105246506	0.0287314	0.0569896	0.0615139	0.0452545	0.0880832	0.0127818	0.0302199	0.0927845
Avil	0.0204683	0.0247733	0.0387088	0.00853501	0.0772635	0.0370349	0.0285223	0.10908
Pcdhgb1	0.0648004	0.0155284	0.0900519	0.0386873	0.10884	0.0916836	0.148326	0.0647121
Gm15441	0	0.108015	0	0.0188799	0.184358	0.157857	0.0932796	0.129063
Efhd1	0.0676657	0.0277232	0.021809	0.0284853	0.0593828	0.0465193	0.0823129	0.139493
Prrx1	0.0575971	0.0500004	0.0676216	0.0412365	0.0632363	0.0816662	0.0574916	0.12569
Mcf2l	0.150656	0.0845521	0.175921	0.0956733	0.0197164	0.025575	0.0235822	0.0284932
Zfp521	0.0886986	0.068182	0.0936217	0.0538553	0.0211909	0.0499932	0.089492	0.0753581
Gcnt7	0.0821092	0.0113347	0.0782402	0.0906529	0.00982434	0.122758	0.10436	0.114421
Rbfox3	0.0314188	0.0354945	0.0436637	0.0619627	0.0524026	0.0896425	0.0735488	0.0733143
Lrrc48	0.0657788	0.0664289	0.08296	0.0548398	0.113224	0.0745863	0.207669	0.0694425
Pcdhga6	0.0342157	0.0683375	0.0112918	0.0717393	0.127088	0.187673	0.0877785	0.13517
Hdac9	0.045313	0.0412523	0.0987503	0.0880554	0.063051	0.0640046	0.0686932	0.107785
Tigd3	0.029263	0.035395	0.0731299	0.0601094	0.0205475	0.0657264	0.0407288	0.0247845
Ccdc173	0.0179477	0.0850092	0.0671548	0.0296906	0.0497046	0.0799099	0.0857292	0.0744082
Fsbp	0.0206378	0.0858033	0.0884571	0.000722624	0.00756955	0.0962612	0.0465152	0.0872897
Rims2	0.205177	0.107268	0.264034	0.0291335	0.0380802	0.0142594	0.0109619	0.0555189
Fer1l5	0.0629314	0.0664207	0.0523996	0.0445101	0.0577151	0.100005	0.0509468	0.0892358
Gm17801	0.0224615	0.0532033	0.0281827	0.036938	0.121169	0.138206	0.0769339	0.0747986
Unc93a	0.081641	0.111738	0.154014	0.0434655	0.0610799	0	0.0530962	0.0376448
Wfikkn1	0.0838077	0.00992714	0.0612435	0.0601559	0.0756476	0.0222606	0.0673079	0.119962
Naip1	0.0116521	0.0425316	0.0907125	0.0346356	0.0645026	0.0487124	0.0905933	0.102893
Gm14308	0.0634073	0.0549015	0.0587215	0.0593112	0.0876482	0.0880052	0.0841031	0.0802115
Gm14430	0.0634073	0.0549015	0.0587215	0.0593112	0.0876482	0.0880052	0.0841031	0.0802115
Gm14434	0.0634073	0.0549015	0.0587215	0.0593112	0.0876482	0.0880052	0.0841031	0.0802115
Gm4724	0.0634073	0.0549015	0.0587215	0.0593112	0.0876482	0.0880052	0.0841031	0.0802115
Cdnf	0.0509668	0.049449	0.0643645	0.00859151	0.0777632	0.064617	0.0912909	0.157757
Gpr183	0.0315308	0.0423071	0.12271	0.052002	0.0866112	0.084495	0.107275	0.112326
Cdkl3	0.127872	0.17609	0.155326	0.0721964	0.0247475	0.0634711	0.0489843	0.0806236
Kif15	0.0880052	0.0463868	0.0760856	0.0836586	0.0794471	0.0747041	0.0445913	0.0695522
Skida1	0.0142596	0.0399717	0.0180685	0.0525872	0.143137	0.1308	0.0874099	0.0994938
Pcdhgb7	0.108352	0.0383401	0.148801	0.0702622	0.0255892	0.0449818	0.0398363	0.204396
Ttc25	0.0650713	0.103753	0.108424	0.0806256	0.0756415	0.0881016	0.0230675	0.00935076
Galnt3	0.121981	0.0538407	0.0631952	0.0821855	0.0752293	0.0229799	0.0235229	0.0903948
Pcdh7	0.0184092	0.0466478	0.0632381	0.0479215	0.0675655	0.100384	0.10001	0.141652
Igf2bp3	0.0425165	0.0287682	0.0537339	0.125756	0.0783817	0.0450935	0.0298372	0.0478491
Slc2a13	0.0970282	0.0493536	0.127594	0.107068	0.0363416	0.0803473	0.0588885	0.112688
Zfp287	0.0246921	0.0445855	0.0731601	0.0607542	0.080524	0.0772102	0.0301343	0.121131
Ttc26	0.0664077	0.0361549	0.0746794	0.0852309	0.0416809	0.112316	0.0919713	0.104663
Klrb1c	0.0581976	0.119672	0.0876998	0.0389281	0.0729571	0.0737352	0.0806877	0.0876774
Col6a5	0.0200355	0.0576028	0.0445941	0.0276598	0.0576797	0.139858	0.0718437	0.196419
Pcdhgb4	0.194429	0.0522391	0.109086	0.0617414	0.052278	0.0762382	0.0407847	0.0477371
Syngr1	0.00698453	0.044567	0.0220392	0.0401405	0.090243	0.0865419	0.148615	0.178014
Pclo	0.019669	0.0226824	0.00358507	0.0348208	0.0294057	0.0776723	0.0909632	0.133576
Gucy1a2	0.0226024	0.0718169	0.0511102	0.0520255	0.0547629	0.0628675	0.0729324	0.141193
E130317F20Rik	0.0343706	0.034714	0.0434711	0.0566498	0.0596255	0.077031	0.105452	0.119888
E030024N20Rik	0.0533335	0.0586893	0.0673577	0.0404835	0.080689	0.112427	0.0805738	0.0653311
4930539E08Rik	0.0534369	0.0592546	0.108089	0.077029	0.0651964	0.0958157	0.0605211	0.193573
Rad54b	0.0733006	0.0493066	0.100407	0.0887976	0.100151	0.0746835	0.0698539	0.1133
Pigz	0.0698508	0.0229503	0.0708756	0.0809046	0.0874771	0.0761034	0.0966957	0.116233
Zgrf1	0.0393773	0.0562382	0.0686854	0.0753567	0.0367877	0.0823586	0.0695735	0.0837886
Arhgap28	0.0058698	0.0650528	0.0111509	0.0337956	0.0683523	0.0577014	0.110709	0.128406
Pcdhb17	0.065415	0.0679053	0.047721	0.0468697	0.0970491	0.0679646	0.139939	0.108961
Ppp1r3d	0.0378796	0.0755265	0.0770399	0.0623846	0.091102	0.101141	0.0782867	0.109348
Foxred2	0.151545	0.0997699	0.1646	0.102443	0.0483979	0.0570168	0.0612043	0.0373476
Speg	0.00784321	0.090323	0.0377524	0.047121	0.0698532	0.0652899	0.112705	0.131286
Ceacam2	0.0849942	0.141578	0.0410275	0.126729	0.0331415	0.0195661	0.0799822	0.0625556
1700061I17Rik	0.0158461	0.0752567	0.0200759	0.0897795	0.148272	0.0568572	0.0330171	0.128814
Mpp2	0.103298	0.0723295	0.0240607	0.0499468	0.0422136	0.081191	0.083071	0.117943
Zfp458	0.0266403	0.0357658	0.109457	0.0725799	0.0310349	0.102303	0.0968677	0.102387
Trim6	0.117604	0.0518647	0.170848	0.046725	0.0615702	0.0653905	0.0777694	0.106495
1700088E04Rik	0.0364541	0.0292611	0.0688738	0.0869875	0.178319	0.113934	0.139285	0.0848344
Camkk1	0.044597	0.0503526	0.0728378	0.0297843	0.0921181	0.103361	0.0679938	0.0818952
Tmc3	0.00722507	0.096222	0.106269	0.0704395	0.0692965	0.0894385	0.0930855	0.0832998
Ebf4	0.0232289	0.0187999	0.0147795	0.0383814	0.0719439	0.102786	0.140211	0.168042
Rin1	0.215189	0.0592597	0.118475	0.0727424	0.0259676	0.167046	0.041248	0.061955
Chst11	0.0391154	0.122788	0.0837628	0.0325604	0.0696659	0.0654935	0.114096	0.237917
4930451G09Rik	0.0541638	0.0525525	0.0948529	0.0272447	0.0531035	0.0971004	0.125495	0.0639066
Vstm5	0.0311123	0.0251933	0.0296216	0.0513167	0.0958211	0.0283369	0.0853227	0.15135
Itga11	0.0680238	0.131935	0.184516	0.0817807	0.00442596	0.0730222	0.0263038	0.037004
Lurap1	0.0642685	0.127674	0.0545469	0.12205	0.159541	0.151256	0.0152257	0.0897754
Lrrc4c	0.0267925	0.0324127	0.0170546	0.0442343	0.0782942	0.0778336	0.100348	0.0833046
Fut1	0.171183	0.0855368	0.052829	0.0687776	0.129708	0.0856116	0.0822686	0.182622
Rrad	0.0583497	0.0159509	0.143702	0.0325983	0.119928	0.0875891	0.106886	0.112954
Slamf6	0.0378872	0.0407806	0.078978	0.0826106	0.0869094	0.133364	0.136396	0.0840711
2310007B03Rik	0.126629	0.0627851	0.151311	0.074963	0.0722808	0.0589917	0.0455112	0.107793
Rassf9	0.0436138	0.114599	0.0369765	0.0833543	0.0803793	0.0266135	0.0802285	0.0848276
6430562O15Rik	0.160283	0.115933	0.11352	0.0461942	0.0898818	0.0991141	0.076412	0.0626049
Syn1	0.0941563	0.0690815	0.0485535	0.0319662	0.0987133	0.0606782	0.0599208	0.103182
Nkd2	0.0756038	0.148859	0.112451	0.0397385	0.0533394	0.0773456	0.0662463	0.0952439
Misp	0.0128236	0.0410456	0.0323211	0.0317415	0.112703	0.068662	0.053012	0.154779
Cd244	0.0328967	0.0527997	0.106773	0.0806113	0.0514814	0.0951899	0.133154	0.19081
Pcdhga5	0.0840629	0.133584	0.066464	0.083357	0.0263298	0.160342	0.0877792	0.0691676
Rhoh	0.0249931	0.0695982	0.0778309	0.0412803	0.114466	0.0943408	0.0937664	0.112735
Itk	0.0265254	0.0373698	0.102422	0.0437959	0.155313	0.0479136	0.0993726	0.150354
Fam217b	0.0408408	0.0654421	0.0767595	0.0451576	0.0935622	0.085373	0.084316	0.0905134
Pdzd2	0.109909	0.0680553	0.0860935	0.100914	0.0591399	0.0723789	0.0914859	0.0804912
Ush1g	0.0765064	0.0391469	0.0963968	0.109902	0.0272429	0.0867077	0.0405963	0.0649583
Il17rd	0.0777332	0.066075	0.0820642	0.100639	0.0574139	0.0970181	0.0951109	0.140835
Fam198b	0.122055	0.124113	0.114997	0.0947637	0.0390934	0.0752643	0.098718	0.0354627
9230110C19Rik	0.131296	0.107009	0.153484	0.0638029	0.0671456	0.136296	0.0800566	0.0963435
Ereg	0.0299211	0.0945584	0.0883438	0.108787	0.0417206	0.0473566	0.0467628	0.139991
Tnfrsf13c	0.0483844	0.0774098	0.0511094	0.0795003	0.162699	0.128427	0.110273	0.0939617
Lgi4	0.0446862	0.0368547	0.0453475	0.0891028	0.0688075	0.141498	0.0995888	0.140419
Vgll3	0.0461782	0.178134	0.173681	0.119613	0.0452719	0.106951	0.125522	0.121701
Hhipl1	0.0119509	0.0847399	0.037572	0.019797	0.0736941	0.10526	0.0972629	0.11691
Kcnip3	0.0174177	0.0892256	0.0652041	0.0709917	0.151258	0.0393209	0.0890215	0.100169
Nxpe3	0.0336375	0.080232	0.0663075	0.0785777	0.108158	0.0816955	0.0825173	0.137165
Akap5	0.0773852	0.0664658	0.0467025	0.057112	0.0514503	0.0583743	0.0856259	0.11401
Trerf1	0.0250901	0.0924199	0.0679514	0.0617213	0.0998197	0.121407	0.0968798	0.109857
Rasgrf2	0.0212438	0.055138	0.0434629	0.0778446	0.101235	0.0619387	0.0870371	0.129721
Krt80	0.0688203	0.0282029	0.158639	0.0989746	0.0721813	0.0159461	0.118151	0.141815
Stk32c	0.105765	0.147394	0.0428674	0.0337788	0.110862	0.0848269	0.0747048	0.100794
Vangl2	0.0696162	0.086052	0.0411734	0.0270837	0.0416412	0.0586955	0.0637373	0.102947
Ttc12	0.0340431	0.0343833	0.0797078	0.0561141	0.082026	0.105735	0.0875463	0.0779642
Gm13212	0.0307337	0.0700188	0.0950312	0.0248021	0.104337	0.0988379	0.042426	0.108196
Xntrpc	0.0338354	0.192685	0.0171155	0.0421186	0.00189864	0.101131	0.0710899	0.139706
Ttbk1	0.112311	0.0569435	0.0559	0.0620709	0.0156388	0.0363268	0.034119	0.0337905
0610010B08Rik	0.0543812	0.0617591	0.0614525	0.0476582	0.100398	0.0841241	0.0921107	0.140548
4930459C07Rik	0.0256705	0.0207793	0.0324932	0.0631305	0.154595	0.069023	0.0532922	0.0217376
Tnfsf14	0.127964	0.0916416	0.072429	0.0410843	0.101712	0.0885433	0.0684686	0.147757
Stat4	0.0487719	0.0473185	0.103215	0.0486103	0.13894	0.0960331	0.0874112	0.0735975
Tmem51os1	0.135675	0.083741	0.108617	0.193225	0.0246846	0.0633122	0.048861	0.1016
Runx1	0.0168497	0.0928204	0.143182	0.0754128	0.0974814	0.0933026	0.121993	0.152848
Cyp4f39	0.0118918	0.0286616	0.0150716	0.0391335	0.073337	0.114825	0.0492096	0.116353
Kiss1r	0.0293591	0.0777591	0.0911399	0.0642371	0.169579	0.044293	0.0608672	0.0733479
Pde10a	0.0782518	0.0665179	0.123324	0.0953648	0.060373	0.0513391	0.0576904	0.097043
Mmp28	0.102596	0.0791753	0.0819483	0.0926317	0.0963469	0.0784548	0.0958049	0.0942638
4930577N17Rik	0.0428004	0.0467051	0.0261784	0.114025	0.16359	0.0181695	0.145075	0.084346
Fam13c	0.0177037	0.0973977	0.0554235	0.0650826	0.0550503	0.168104	0.107875	0.15008
Cd160	0.0465703	0.0925823	0.136006	0.0195217	0.126794	0.063195	0.0326959	0.10607
Pycr1	0.171737	0.124507	0.12384	0.103142	0.0149426	0.0385273	0.0515376	0.104953
Ankdd1b	0.0913491	0.0814814	0.0586183	0.0309931	0.108077	0.107448	0.0832093	0.0851574
Tekt2	0.0412539	0.082161	0.114781	0.0843759	0.112669	0.0375855	0.0851561	0.151061
Zc3hav1l	0.0745445	0.0752793	0.116501	0.114471	0.0461168	0.0844922	0.10313	0.120197
Cds1	0.0158703	0.0692365	0.0691798	0.0647902	0.0919618	0.0845929	0.112563	0.110373
Iglon5	0.0360798	0.048385	0.0305769	0.0399003	0.114674	0.127198	0.114461	0.0994743
Trpc3	0.0742225	0.111811	0.11848	0.0619093	0.0918054	0.0823109	0.0860738	0.123386
Ifit1bl1	0.114793	0.122306	0.195802	0.0951777	0.189685	0.0701293	0.0452659	0.0758851
Cdk5r1	0.0592624	0.0421538	0.0702228	0.061476	0.107095	0.0606351	0.0569789	0.10481
Phf21b	0.0249466	0.0597487	0.0367757	0.054681	0.0405285	0.0671049	0.150143	0.135313
Pkib	0.0154468	0.0371656	0.0388795	0.0297855	0.160995	0.064481	0.080878	0.10955
Nectin4	0.0525609	0.021468	0.103718	0.0722568	0.108255	0.101852	0.0964393	0.115927
Cdc6	0.0902186	0.0266218	0.074006	0.146903	0.0276648	0.0476129	0.0366995	0.0497438
Plxna4os1	0.110304	0.0262265	0.090594	0.0921939	0.162458	0.086743	0.0670668	0.0807839
Map9	0.0542698	0.036109	0.0501498	0.0613115	0.0854097	0.101557	0.12122	0.0946138
Prkcg	0.0781323	0.101754	0.098431	0.165204	0.048359	0.122493	0.120996	0.121993
Ak7	0.162336	0.154746	0.230612	0.173775	0.0486972	0.0273295	0.0756606	0.0668053
Tas1r3	0.143901	0.0355244	0.0823109	0.113685	0.042973	0.0556105	0.0903975	0.0733754
Ptger4	0.037104	0.0521957	0.147212	0.0460793	0.161623	0.114991	0.125667	0.129125
Sspo	0.108164	0.107713	0.0959845	0.0841214	0.0319384	0.0554955	0.0549943	0.0532803
Lrrc49	0.0492173	0.116538	0.0863001	0.0964953	0.0684479	0.0711084	0.146247	0.144892
8430429K09Rik	0.116218	0.0854403	0.117896	0.0590834	0.0983879	0.0855151	0.129325	0.0503907
Slc16a4	0.0718251	0.132575	0.0459783	0.0402093	0.0506538	0.0547872	0.138881	0.0708846
Cd3e	0.0216072	0.0518336	0.0935737	0.0705672	0.158594	0.0582348	0.102727	0.106432
Serpina3c	0.0365379	0.114896	0.0799078	0.0748404	0.100044	0.0976371	0.0256199	0.0761664
Gm21948	0.190701	8.8724e-06	0.0571322	0.000558875	0.231893	0.000104316	0.230799	0.246918
Gm1600	0.034399	0.0443226	0.110499	0.0229466	0.125939	0.0375194	0.191083	0.129434
Rell2	0.145147	0.122709	0.16841	0.06078	0.0182564	0.0522375	0.107871	0.0528557
Wnt9a	0.00939118	0.0449736	0.0295804	0.0537609	0.070787	0.131034	0.125994	0.165426
Phtf1os	0.0869203	0.0741012	0.0720715	0.0779778	0.141664	0.0817009	0.0572124	0.0428873
Tsga10	0.0148736	0.0416769	0.0420612	0.066725	0.0714627	0.0793965	0.0861642	0.0977537
Zfp647	0.0793972	0.0433155	0.0674403	0.0662452	0.0832604	0.0724214	0.0375272	0.121298
Zfp82	0.12344	0.0511538	0.123075	0.124445	0.0814323	0.104976	0.0690691	0.112282
4933408B17Rik	0.150673	0.132739	0.166353	0.0433119	0.0810662	0.126738	0.0896303	0.0440882
Ttll13	0.0206237	0.128397	0.0390006	0.0837771	0.11859	0.091536	0.125039	0.101721
Flt3	0.0338038	0.0475752	0.11466	0.0760761	0.120526	0.147776	0.0699677	0.13782
Sncaip	0.134749	0.0375523	0.077526	0.100675	0.0486096	0.0832311	0.0903155	0.0962497
Rgs7bp	0.047486	0.0510995	0.104979	0.0653228	0.0732115	0.121627	0.0837226	0.150618
Trp53cor1	0.213735	0.0477658	0.133432	0.0808793	0.088392	0.0270866	0.101333	0.0742876
Mis18bp1	0.161828	0.114824	0.215218	0.111915	0.0587308	0.0623787	0.0742019	0.038965
Cldn34c1	0.108882	0.109942	0.0354349	0.0612982	0.114123	0.115324	0.0831603	0.107474
Gm11696	0.131123	0.0718773	0.0842759	0.108991	0.10739	0.0807006	0.08478	0.0838628
Arc	0.0600499	0.126428	0.106208	0.0744342	0.0353344	0.0276304	0.0212634	0.00861625
Gpr68	0.103245	0.104253	0.0717435	0.0437744	0.0730449	0.109367	0.072907	0.150283
Msantd1	0.0222138	0.0877256	0.0693145	0.0547242	0.169817	0.069586	0.0835565	0.0647792
Cxcr5	0.0585684	0.0660862	0.0953688	0.141734	0.0892391	0.0533886	0.120146	0.153308
Pdzd4	0.0914832	0.098332	0.0682612	0.0513675	0.0699047	0.11026	0.126285	0.0965311
Hmga2-ps1	0.0408229	0.097041	0.113612	0.115603	0.164206	0.055435	0.08428	0.14954
Clspn	0.143245	0.0350651	0.15104	0.100636	0.0347205	0.0504926	0.038928	0.0774761
Ank1	0.782161	0.115144	0.528133	0.00818954	0.0160629	0.00896993	0.0137526	0.0193812
Stil	0.188486	0.0725284	0.168587	0.0699461	0.0553087	0.0463593	0.0159893	0.0478469
Tspyl3	0.0791965	0.0799754	0.0815748	0.129259	0.109703	0.115615	0.0962571	0.0835858
Zfp712	0.0691842	0.0804373	0.058734	0.0826079	0.10624	0.110314	0.0802531	0.0650983
Tro	0.0633138	0.0944699	0.0458003	0.0767609	0.0821916	0.138412	0.170415	0.152228
Lpar5	0.0606127	0.0810532	0.172527	0.0505179	0.111166	0.090951	0.0840098	0.133249
Btbd11	0.0052401	0.037683	0.0523249	0.084665	0.113052	0.105882	0.10263	0.131444
Etv1	0.0651316	0.0982706	0.0552818	0.0304176	0.0358269	0.122618	0.123835	0.096836
Nr4a3	0.163382	0.0704051	0.0858964	0.067897	0.0309187	0.0981392	0.034671	0.135048
Ccdc160	0.0202103	0.0485151	0.063155	0.0498389	0.096438	0.0722375	0.0281637	0.162593
Colgalt2	0.0677513	0.0787779	0.0575132	0.0316563	0.0633362	0.0414769	0.0683615	0.0761664
Gulp1	0.0104665	0.0418307	0.0264128	0.0847065	0.0576615	0.136689	0.0785559	0.0862029
Vwa7	0.0787273	0.118765	0.0769408	0.110069	0.0501906	0.133059	0.102612	0.0953283
Gzmm	0.0438586	0.0702341	0.0417659	0.0544373	0.105182	0.0979027	0.0757613	0.108769
Pakap	0.0599064	0.142237	0.0800723	0.0553208	0.0455187	0.051284	0.0817514	0.20592
Relt	0.0650939	0.0700151	0.140749	0.0893429	0.133468	0.116352	0.126135	0.12574
Sema5a	0.0371167	0.0927744	0.0451554	0.0794409	0.0633763	0.15221	0.142282	0.179167
Rad54l	0.135696	0.0564426	0.0996366	0.152069	0.0489618	0.0633223	0.0760679	0.0671661
Slc12a8	0.01914	0.0905188	0.0421591	0.0472249	0.10406	0.0933391	0.0722039	0.154372
Rab19	0.023473	0.0189979	0.129159	0.0195217	0.141888	0.103837	0.0803909	0.187404
Sez6l2	0.118436	0.0839547	0.0462344	0.0470639	0.0784746	0.101193	0.078327	0.120114
Gab3	0.112932	0.0235383	0.054836	0.0944036	0.15575	0.139956	0.0798252	0.107637
Dio3os	0.0945982	0.0389718	0.090159	0.0201583	0.23622	0.225983	0.0337571	0.118972
Bbof1	0.069664	0.100252	0.0533364	0.0694346	0.178393	0.0635348	0.0965304	0.047509
Fancd2	0.137151	0.0771733	0.179243	0.139671	0.0316976	0.0583144	0.0538176	0.0595882
Fhad1	0.0477752	0.0387285	0.0518828	0.0620423	0.134416	0.0857958	0.138579	0.112833
Piezo2	0.109431	0.0978953	0.0861438	0.0639309	0.0716563	0.0648334	0.0773237	0.180502
Slc25a53	0.0747897	0.119015	0.111255	0.0547324	0.103659	0.133339	0.109693	0.139126
E2f7	0.202095	0.102384	0.144613	0.118289	0.0433043	0.0460093	0.0470876	0.0798198
Paqr8	0.0757749	0.0615382	0.128693	0.0799788	0.0911338	0.11737	0.0581137	0.0982538
Gm17746	0.0550121	0.150469	0.102957	0.215869	0.0577121	0.0252885	0.0386563	0.0235167
Tubb4a	0.0139634	0.0664755	0.0779669	0.0458758	0.113302	0.134017	0.157716	0.178353
Bbs12	0.0380255	0.0409292	0.0869536	0.0211777	0.169468	0.165441	0.145015	0.124779
Runx3	0.100838	0.063506	0.0984984	0.0329835	0.0443077	0.0851629	0.154245	0.142225
9330102E08Rik	0.0943604	0.131702	0.0995867	0.046486	0.140806	0.0999731	0.125012	0.162313
Ercc6l	0.134973	0.0932059	0.202423	0.0899103	0.0909096	0.0597295	0.0511138	0.0914954
Dgkh	0.0791036	0.144182	0.0772546	0.0906001	0.0725806	0.0989706	0.133477	0.121666
Rab27b	0.0287913	0.0815769	0.0441219	0.0805178	0.0709333	0.130043	0.0845514	0.150012
Gpm6b	0.0419419	0.0996487	0.0641209	0.0398391	0.0986911	0.132065	0.0785313	0.11365
Gm15787	0.0668766	0.0533292	0.0828729	0.124732	0.134701	0.0985132	0.0613086	0.126905
Stox2	0.0785777	0.083756	0.0679052	0.0609728	0.0956888	0.118354	0.099277	0.108044
Igsf3	0.0707397	0.0607385	0.0531221	0.0825997	0.0925092	0.0866031	0.0867349	0.176314
Tnfaip6	0.0574207	0.0312177	0.107389	0.063452	0.0536664	0.0176587	0.0796191	0.0645814
Grap2	0.0329951	0.0787232	0.175861	0.0720859	0.140867	0.102557	0.0830656	0.0778288
Atp10a	0.0505492	0.106807	0.121644	0.118435	0.0511043	0.105288	0.089052	0.0980975
Ulbp1	0.0506584	0.170108	0.125236	0.174556	0.047339	0.0909022	0.035581	0.13847
Grk4	0.0723617	0.0587534	0.0338377	0.022239	0.0914886	0.100751	0.108907	0.136003
Cacna2d1	0.0124623	0.0819156	0.0365867	0.0676875	0.0905588	0.0954728	0.109429	0.150621
Tcte2	0.0437359	0.0354447	0.0821289	0.106602	0.0458912	0.13491	0.147343	0.0552549
Dnm3os	0.0427357	0.0684518	0.0394793	0.0671841	0.0961012	0.13682	0.144087	0.154783
Pknox2	0.0087793	0.0489719	0.0494224	0.050308	0.0721415	0.100577	0.0836647	0.155176
Xlr	0.0394325	0.0319481	0.0416607	0.0110249	0.158838	0.035924	0.054808	0.0933614
Pdxp	0.0461236	0.085772	0.0771869	0.0257198	0.145522	0.0557702	0.125378	0.185691
E130112N10Rik	0.0897103	0.12529	0.04338	0.0190911	0.0788018	0.0415071	0.196208	0.0946637
Mecom	0.135434	0.0672543	0.0737503	0.0913871	0.0430873	0.0607214	0.0314031	0.0425924
BC037704	0.0614166	0.109793	0.058503	0.038562	0.13612	0.0966006	0.155681	0.150989
Tmem246	0.091364	0.0499378	0.083939	0.0596752	0.0992184	0.127681	0.0644392	0.135252
Hs3st3a1	0.00844544	0.0714833	0.0106584	0.0476004	0.145317	0.0753854	0.134889	0.142017
Stk36	0.0812851	0.0381046	0.0738586	0.0725524	0.0733644	0.0741478	0.100729	0.180194
Lmod1	0.143317	0.140342	0.16614	0.0955592	0.0966201	0.0426588	0.070291	0.115927
Nrtn	0.0872272	0.0476457	0.0188903	0.0246807	0.232078	0.0535393	0.0412869	0.0498219
Traf1	0.0402137	0.0454125	0.123877	0.0531964	0.161856	0.127753	0.0613595	0.1567
Slc9a5	0.0354791	0.0981729	0.0776272	0.06798	0.124395	0.0691306	0.104847	0.0931153
Kctd1	0.0344464	0.0821296	0.106545	0.111397	0.0772102	0.0544695	0.144724	0.199305
Fermt1	0.0582953	0.115437	0.0807259	0.0769613	0.127464	0.10439	0.142371	0.115948
A630089N07Rik	0.0991989	0.0694297	0.116178	0.0828599	0.0504553	0.0652439	0.0990198	0.0487874
Prkar1b	0.0449465	0.0453939	0.0144091	0.0828851	0.194079	0.138526	0.12957	0.181167
Gm5088	0.121177	0.157008	0.097217	0.026815	0.0460533	0.0595769	0.0962457	0.137509
Cphx1	0.102639	0.0699143	0.0857734	0.0637799	0.0536762	0.127835	0.147886	0.0615153
Mroh2a	0.104062	0.0856191	0.0986533	0.0668107	0.0780496	0.0879421	0.0695758	0.139271
Nlrp1b	0.0401479	0.0485229	0.102788	0.0620441	0.0455848	0.0854015	0.0862593	0.103763
Slc4a3	0.0140104	0.0612533	0.0483048	0.05168	0.0720859	0.080953	0.113458	0.168363
Sphk1	0.0135518	0.0750328	0.0592311	0.0554608	0.110071	0.19659	0.12739	0.0674805
Nyap1	0.176292	0.157089	0.150484	0.127669	0.0491602	0.0790435	0.0906726	0.0878803
B230217C12Rik	0.101512	0.122158	0.0329795	0.105248	0.0182894	0.070043	0.156525	0.167731
3010003L21Rik	0.0524139	0.0837873	0.045543	0.140684	0.186674	0.080378	0.141959	0.129431
Itgb4	0.0979485	0.15515	0.134939	0.0617882	0.0960594	0.0675583	0.163827	0.18477
Pcdhga12	0.176823	0.0690941	0.184662	0.0563353	0.0852309	0.0689758	0.0783981	0.109911
Prkar2b	0.00927966	0.12943	0.0970613	0.139897	0.0945874	0.0581102	0.118576	0.348052
Kif7	0.0475675	0.0493899	0.109676	0.0943861	0.129434	0.108935	0.0979647	0.112353
Cacna1c	0.298975	0.193344	0.309325	0.113186	0.023508	0.041748	0.0393751	0.0527061
3110039I08Rik	0.0178427	0.0845229	0.0910309	0.0762314	0.105982	0.0948306	0.120283	0.161422
Gpr18	0.0924301	0.0751444	0.0737764	0.077176	0.112442	0.144512	0.127576	0.0975285
6330415G19Rik	0.0560771	0.0564916	0.0265662	0.028051	0.130091	0.123991	0.177931	0.126487
Zkscan4	0.0505929	0.061075	0.05569	0.131894	0.201478	0.186066	0.0179397	0.114303
Zfp607b	0.126296	0.117721	0.136264	0.160627	0.0938955	0.0703172	0.119415	0.0813724
Trim43c	0.0337618	0.0862321	0.100956	0.121228	0.120777	0.106354	0.141089	0.127079
Slc2a3	0.0843453	0.0624385	0.120094	0.0766254	0.101381	0.0972379	0.0434751	0.0716432
Fndc1	0.0106555	0.163255	0.0759892	0.0566106	0.0836293	0.165323	0.0869936	0.38299
Ppp1r3f	0.111924	0.143182	0.0934547	0.107426	0.0780571	0.0559229	0.0952858	0.066574
B3gat2	0.159831	0.0848922	0.0610244	0.0897707	0.0630755	0.0713027	0.120789	0.108007
Fcho1	0.0272994	0.0653105	0.101263	0.0450662	0.192375	0.15067	0.134717	0.189036
Nlrc4	0.00812233	0.0643637	0.090136	0.14164	0.135941	0.134363	0.120065	0.156507
Gp1ba	0.0227306	0.072217	0.0915089	0.028263	0.108115	0.129513	0.130024	0.102806
Usp43	0.261962	0.0984708	0.123459	0.0792463	0.0529667	0.110415	0.0575775	0.167615
Mtcl1	0.150768	0.251045	0.110135	0.106555	0.0327028	0.0537054	0.0501377	0.108423
Kbtbd11	0.0827727	0.0741519	0.109518	0.0403927	0.174238	0.117482	0.0998473	0.116502
Tnfsf13b	0.0182943	0.0583156	0.0231723	0.0302616	0.181425	0.0654993	0.0873461	0.161832
Chadl	0.0482972	0.178817	0.0535216	0.145388	0.162418	0.0548083	0.131121	0.109921
Sh2d5	0.0680604	0.0629677	0.049663	0.0487777	0.0479803	0.121558	0.0546024	0.0976485
Vil1	0.0099947	0.124173	0.368571	0.0809803	0.0346847	0.0360493	0.0277609	0.0417948
Kcnd1	0.048347	0.0647431	0.071002	0.104976	0.131495	0.107719	0.162281	0.151174
Whrn	0.0211302	0.0395869	0.0702788	0.0349302	0.0488339	0.111765	0.0772143	0.120798
4930579G18Rik	0.103206	0.147784	0.0533006	0.119324	0.0442517	0.182634	0.101029	0.121406
Phactr1	0.031066	0.029306	0.0360686	0.100724	0.0609793	0.105574	0.172149	0.151133
Rnf32	0.0572455	0.0464341	0.0365787	0.0477022	0.142608	0.167062	0.142345	0.141024
Pi16	0.0411815	0.0873237	0.0435069	0.153452	0.182867	0.0740875	0.156584	0.134806
Nhsl2	0.0978312	0.0516491	0.0860609	0.0798184	0.0546296	0.0995551	0.103936	0.123003
Prrg1	0.188429	0.148492	0.0858019	0.075165	0.0479703	0.0620461	0.0583065	0.143226
Ank2	0.0287082	0.0845059	0.071764	0.0737668	0.092652	0.103608	0.153598	0.116053
E330033B04Rik	0.0637752	0.0876142	0.0748472	0.0606006	0.0575267	0.117946	0.0791439	0.135248
Dnaaf3	0.0282833	0.121667	0.079318	0.113984	0.0966633	0.112453	0.0871193	0.115978
Vldlr	0.0112445	0.0419538	0.0189716	0.0701444	0.113918	0.173965	0.161502	0.266534
Fam64a	0.142043	0.0998553	0.165944	0.102531	0.142051	0.019274	0.0294948	0.017921
Slc23a3	0.116674	0.173289	0.0932843	0.0617392	0.0926641	0.14455	0.0924903	0.146454
Dzip1	0.0418686	0.115411	0.0464087	0.0604594	0.107422	0.11154	0.15132	0.181221
Spire1	0.0602273	0.0821071	0.134036	0.0843215	0.11578	0.128419	0.135261	0.138735
Lax1	0.101802	0.0420011	0.143211	0.0746856	0.14895	0.0355499	0.13196	0.158241
A330093E20Rik	0.028136	0.0881002	0.0536463	0.225336	0.215618	0.201154	0.112487	0.138367
Slc2a4	0.0328563	0.00892419	0.00701063	0.0452837	0.0607428	0.0784657	0.0153974	0.090762
Ccdc114	0.212887	0.0898303	0.337297	0.141055	0.0439319	0.0456545	0.0438482	0.123852
Car9	0.0315679	0.123513	0.0594977	0.0774064	0.0867111	0.0982215	0.216977	0.356835
Kcnt2	0.0235084	0.0867186	0.0780414	0.0828715	0.091083	0.225786	0.0909124	0.0968852
Foxj1	0.0120756	0.0386734	0.132223	0.0591957	0.114203	0.0647291	0.0903115	0.127504
Camta1	0.0848058	0.080468	0.0817166	0.0920579	0.138611	0.0902966	0.115228	0.126716
Angpt1	0.0775527	0.0852288	0.089092	0.0704395	0.0789295	0.107903	0.0883329	0.167515
4930509E16Rik	0.218774	0.0418099	0.0651149	0.125205	0.0362895	0.114732	0.0715533	0.0650983
P2ry10	0.032799	0.136327	0.114586	0.0452048	0.154041	0.125212	0.0970997	0.172943
Cd27	0.0391364	0.0473037	0.154962	0.0644364	0.182376	0.263239	0.10682	0.112885
Ccdc73	0.106908	0.0930138	0.087786	0.0831371	0.0544476	0.0840507	0.11185	0.0971934
Tmem221	0.0400643	0.0642082	0.111552	0.0978285	0.247652	0.0895754	0.173623	0.099549
Cdc7	0.163944	0.119614	0.106143	0.122797	0.0530324	0.0769038	0.0200776	0.1099
Cphx3	0.074402	0.0505222	0.0620765	0.046062	0.162035	0.0928867	0.107658	0.192673
Fut10	0.0718114	0.0630584	0.0384089	0.0451489	0.0874934	0.0919191	0.0913586	0.184808
Tlr9	0.0355835	0.111987	0.255875	0.0870792	0.0916037	0.110398	0.0973263	0.109946
Apol7e	0.0689614	0.16276	0.111993	0.0573923	0.141173	0.123379	0.0770119	0.164612
Def6	0.0272005	0.0861329	0.0927602	0.0884517	0.197314	0.187192	0.188565	0.0790633
9530027J09Rik	0.10594	0.034498	0.0960493	0.0367389	0.0872598	0.056937	0.0456002	0.218194
Cit	0.125816	0.0990898	0.18845	0.101746	0.031391	0.114921	0.115602	0.145727
Pgbd1	0.117347	0.0553752	0.132242	0.104879	0.100349	0.164998	0.0887319	0.160564
Cenpi	0.167682	0.0991491	0.171968	0.146965	0.0694326	0.0750588	0.05798	0.0630452
Dbndd1	0.102934	0.0746726	0.0945989	0.0388553	0.0246846	0.0529512	0.0883513	0.0685218
Ly6g5b	0.0293591	0.0471566	0.0553718	0.0244253	0.100251	0.0529907	0.0805983	0.0733479
1110002J07Rik	0.0241531	0.038837	0.00770516	0.0399003	0.0908568	0.0543683	0.130095	0.109055
Gm14137	0.107978	0.133639	0.0445686	0.0902376	0.0421899	0.107211	0.129337	0.147362
Ndn	0.0188118	0.0599417	0.0355939	0.0156408	0.15089	0.13164	0.114408	0.180383
Prdm1	0.196239	0.0939428	0.144884	0.105767	0.0617281	0.115482	0.0815769	0.0981628
Tex9	0.0374924	0.0852098	0.0817752	0.0987813	0.128914	0.113981	0.0930645	0.162016
2210406O10Rik	0.0182303	0.0581144	0.045819	0.0742403	0.180824	0.096836	0.146158	0.0755566
Zcchc3	0.207051	0.110177	0.0380162	0.0657211	0.0826052	0.16514	0.166755	0.176967
Myo5a	0.0238835	0.128194	0.072822	0.0736468	0.0995134	0.139154	0.167499	0.217996
Xirp1	0.00534401	0.0299716	0.0033925	0.0220632	0.0333436	0.0289375	0.0693788	0.0576884
Dynlt1a	0.105721	0.109468	0.12357	0.0747561	0.150633	0.101105	0.096614	0.149288
Dpf3	0.072726	0.115778	0.0916646	0.0340119	0.0735186	0.0806556	0.116749	0.0684356
9930012K11Rik	0.0914832	0.0743705	0.124305	0.038696	0.126519	0.0698938	0.0433349	0.127324
Hcn2	0.139773	0.135732	0.196967	0.0943611	0.0603657	0.0695222	0.111775	0.103743
G530011O06Rik	0.144751	0.0551786	0.173983	0.0739463	0.082847	0.0695482	0.0998109	0.102925
4732491K20Rik	0.175956	0.107334	0.114086	0.110202	0.0804537	0.0869461	0.0340041	0.0651384
C1ql3	0.110931	0.105896	0.0653315	0.0915313	0.0284923	0.125882	0.0571649	0.157598
Epha3	0.0615375	0.0499296	0.0441855	0.0512914	0.100913	0.12984	0.0800962	0.114919
Kif9	0.0953398	0.0911832	0.114686	0.107515	0.0793208	0.102274	0.125817	0.184662
Satb2	0.162055	0.15826	0.0943908	0.117847	0.040818	0.0631716	0.0646432	0.0967078
Fanci	0.259137	0.0949366	0.225886	0.178841	0.0651978	0.0701321	0.0442438	0.0709841
Acss1	0.0679599	0.0951946	0.10121	0.0773538	0.150219	0.171436	0.155411	0.106318
Slc8a1	0.0313968	0.0915326	0.134486	0.0939921	0.108116	0.119553	0.143221	0.150133
Mgat3	0.0133407	0.134343	0.0664654	0.0652872	0.108412	0.161363	0.244873	0.296102
Shisa2	0.029507	0.100785	0.0495699	0.111146	0.100744	0.035721	0.0875463	0.239473
Kif5a	0.0482667	0.0496178	0.036338	0.0932721	0.128429	0.161178	0.113857	0.140129
Cacnb4	0.0839282	0.0709684	0.0582014	0.0757298	0.132374	0.134422	0.132129	0.158442
Cysltr2	0.051128	0.0949393	0.10606	0.110892	0.0594796	0.0768436	0.105162	0.15297
A530072M11Rik	0.0497711	0.0535553	0.0628614	0.0277693	0.135257	0.030396	0.0802811	0.0696622
Prr33	0.0411815	0.108353	0.0857401	0.0342844	0.148101	0.121447	0.0758071	0.197763
Vwa1	0.271458	0.123302	0.121092	0.0882027	0.133062	0.062059	0.0877086	0.0577618
Cd8a	0.0965715	0.0937393	0.144575	0.0648793	0.220054	0.113555	0.158451	0.15216
Cacnb1	0.0321358	0.125664	0.0850588	0.0723734	0.130417	0.113677	0.0987167	0.162273
Mb21d1	0.0592624	0.122937	0.137185	0.0794191	0.141096	0.106094	0.10198	0.157361
Gm1976	0.0795187	0.0771733	0.0708392	0.154387	0.0995012	0.0866106	0.151672	0.229596
Hoxa4	0.0795993	0.0803827	0.0257275	0.0985098	0.110256	0.0547942	0.11005	0.132166
Ypel1	0.100452	0.0899313	0.0647228	0.0593567	0.0779648	0.126968	0.125408	0.142476
Sgol2a	0.189074	0.116445	0.235935	0.192676	0.055489	0.116007	0.063125	0.0620983
Parpbp	0.200776	0.13928	0.341756	0.123385	0.0357461	0.0613987	0.0531913	0.0917465
Hoxa3	0.137822	0.105333	0.0535835	0.10815	0.0997409	0.14867	0.0920789	0.220062
Atp1a3	0.0678861	0.0818856	0.12657	0.0704141	0.0654014	0.0844439	0.229615	0.439887
Ticam2	0.0837219	0.0972615	0.182401	0.0392341	0.128225	0.109065	0.146243	0.245205
Ptpn7	0.0927318	0.0381881	0.0940813	0.107274	0.134347	0.15675	0.152278	0.189476
Matk	0.116109	0.0637089	0.130297	0.0547358	0.143133	0.150754	0.159773	0.240148
Adam12	0.105985	0.095512	0.0730545	0.104382	0.0911548	0.0898018	0.133114	0.150332
BC035044	0.0814364	0.198474	0.158056	0.0867967	0.158531	0.0639049	0.104808	0.215806
Endou	0.152655	0.0813144	0.118997	0.101426	0.145402	0.0813846	0.0782027	0.0941246
Zfp781	0.0785326	0.0785702	0.0943719	0.128194	0.167466	0.171268	0.113564	0.127453
Ccr1	0.0857414	0.103293	0.107945	0.0451419	0.118668	0.0971334	0.132593	0.346929
Siglecg	0.10904	0.0982747	0.158615	0.158233	0.174077	0.110196	0.101838	0.0927372
Fcrl1	0.047436	0.103373	0.0817698	0.0779587	0.144439	0.0851948	0.136531	0.126798
St8sia4	0.16134	0.10303	0.117364	0.0713796	0.0640892	0.115505	0.114598	0.179305
Klk8	0.0463975	0.056051	0.155797	0.112943	0.170999	0.12329	0.0325739	0.255157
Cphx2	0.0788892	0.053596	0.0658373	0.0488691	0.171502	0.0984512	0.114072	0.203806
Ydjc	0.198607	0.145512	0.142642	0.131505	0.0648376	0.0837212	0.0804503	0.133791
Pcdh18	0.018034	0.057497	0.0784172	0.0347454	0.0782942	0.0645821	0.0660859	0.204722
Lgi2	0.0291402	0.0921432	0.0698656	0.0322341	0.0995214	0.176272	0.146551	0.208253
Zmynd10	0.152182	0.124194	0.0983872	0.0147353	0.0730243	0.0478767	0.0846848	0.0734974
Chd3os	0.0347238	0.0961262	0.0653832	0.043132	0.195292	0.0625808	0.117832	0.0865134
6030443J06Rik	0.170287	0.09605	0.135605	0.120885	0.0448462	0.11987	0.162269	0.145278
Egflam	0.00637493	0.161043	0.0903345	0.0623097	0.0221915	0.195429	0.156377	0.196674
Adamts12	0.0742506	0.152867	0.142355	0.0989807	0.0669994	0.0957914	0.11214	0.148562
Mfsd2b	0.0588071	0.07098	0.0802292	0.0886131	0.140042	0.11373	0.12704	0.175047
Dsel	0.0688495	0.0809714	0.0573468	0.0746246	0.113163	0.104696	0.0630339	0.168648
Clec2i	0.0510583	0.101352	0.0801589	0.0939908	0.138651	0.113632	0.096556	0.0432939
Wisp3	0.0218794	0.119609	0.081566	0.122792	0.118467	0.187827	0.118247	0.0903277
Lrrc8e	0.230469	0.277651	0.209103	0.128047	0.0279438	0.0433523	0.0278903	0.0795679
Mex3b	0.0887298	0.0999873	0.10089	0.0884395	0.163366	0.127435	0.0988406	0.118794
Kcnab3	0.184798	0.123965	0.0612198	0.050283	0.0999684	0.0441657	0.0836232	0.185526
Srpx	0.110237	0.13726	0.0785709	0.0519119	0.119647	0.17434	0.191287	0.191256
Osbp2	0.057971	0.0699747	0.0686981	0.112198	0.0707039	0.0593144	0.11418	0.18187
Zfp61	0.0777837	0.0937582	0.082118	0.0648928	0.232055	0.105152	0.191457	0.149655
Fibin	0.0879224	0.0714593	0.0655841	0.143234	0.0417008	0.131321	0.206227	0.134117
B4galt2	0.0606833	0.124672	0.120631	0.0703214	0.0924267	0.199802	0.0342333	0.158661
Tmem151a	0.0313542	0.163296	0.0687174	0.101636	0.0756456	0.207812	0.215597	0.273837
Slc2a6	0.0713824	0.0465483	0.132952	0.160861	0.127398	0.151558	0.0892154	0.249422
Lox	0.0498174	0.168914	0.253675	0.0668356	0.0734981	0.126855	0.147172	0.142723
Arhgap15	0.0476296	0.0494544	0.134014	0.0891164	0.198742	0.137964	0.0799133	0.13398
Mbnl3	0.131875	0.0941435	0.202922	0.110357	0.112034	0.143993	0.102639	0.13155
Zfp697	0.0823565	0.0946644	0.103714	0.0924984	0.10618	0.146535	0.0901753	0.113185
Sap25	0.119125	9.35873e-06	0.00512335	0.00170197	0.772903	0.0568015	0.179568	0.00965238
Chst4	0.0155467	0.275155	0.0294457	0.147931	0.0642034	0.235667	0.240837	0.102048
Traip	0.143325	0.0278301	0.273786	0.15502	0.0320978	0.101793	0.0633769	0.131088
Fam228b	0.0426906	0.0260239	0.0339565	0.0702331	0.0521277	0.113677	0.164345	0.114421
Fam184a	0.0313149	0.0686887	0.0149843	0.0452927	0.0649981	0.104168	0.0489279	0.128003
Mamld1	0.129641	0.0502667	0.0835837	0.0944732	0.0919631	0.206634	0.132706	0.145366
1810041H14Rik	0.0403487	0.0646603	0.100267	0.0664147	0.162377	0.175092	0.212299	0.0341936
Dact3	0.0327875	0.0697492	0.0482727	0.0451891	0.160929	0.240341	0.118568	0.264073
Chtf18	0.231937	0.168677	0.22972	0.104771	0.0687923	0.0801548	0.0886396	0.0907112
Bmper	0.0720921	0.139097	0.095755	0.105215	0.142251	0.142229	0.162644	0.242391
Srl	0.108829	0.0449647	0.0470325	0.0811255	0.0433059	0.0993545	0.0727273	0.107421
Gm4787	0.165481	0.0691626	0.0786208	0.122597	0.0601052	0.181788	0.0931842	0.141144
Gm10069	0.158699	0.10883	0.115105	0.106849	0.0822318	0.174498	0.183835	0.130322
Zfpm2	0.0372255	0.112324	0.0509237	0.129706	0.0560924	0.182406	0.138088	0.170251
Adamts15	0.0405713	0.115762	0.0700558	0.0830002	0.150317	0.216856	0.159724	0.25088
Rnf225	0.239556	0.175999	0.241835	0.152019	0.0530645	0.0685999	0.0977638	0.154643
Syt7	0.052872	0.128302	0.0748911	0.0972791	0.082424	0.125088	0.13176	0.168171
Synm	0.0773729	0.0597644	0.0519978	0.114185	0.0758701	0.127955	0.124939	0.122371
1700028J19Rik	0.101678	0.0827121	0.0812101	0.0849419	0.123608	0.0701582	0.0717888	0.0864427
Tnfrsf11a	0.0368742	0.0830765	0.13918	0.0901807	0.092819	0.135078	0.124912	0.135556
Dcdc2b	0.104657	0.0289462	0.089012	0.0874465	0.0497895	0.0325528	0.0739148	0.199699
Cercam	0.0784295	0.0547747	0.13916	0.0835974	0.123527	0.240686	0.263935	0.174067
Il7r	0.0289245	0.0988426	0.174372	0.109012	0.283777	0.16716	0.178952	0.206803
Pianp	0.0524946	0.0839145	0.0823906	0.0651098	0.208702	0.116758	0.200221	0.219731
A930024E05Rik	0.0646228	0.0652618	0.130211	0.131088	0.153475	0.115525	0.184007	0.120571
Spon1	0.0350604	0.180749	0.0567632	0.0976755	0.106032	0.15305	0.252803	0.196125
Tmem139	0.0270008	0.0433899	0.0509606	0.0224602	0.110163	0.024589	0.127497	0.173518
Lrrc27	0.0675803	0.063797	0.0783058	0.0746513	0.14576	0.195924	0.0783994	0.191489
9530080O11Rik	0.104599	0.0712643	0.131793	0.0878233	0.133221	0.14141	0.0620445	0.103463
Trp53rkb	0.0833087	0.0976391	0.160391	0.0815121	0.169437	0.0869848	0.104569	0.101304
Acot6	0.146702	0.106863	0.0947806	0.10972	0.212085	0.134081	0.211486	0.17727
Atp8b5	0.127003	0.0823034	0.273735	0.0845229	0.144185	0.0682947	0.148332	0.0915719
Erbb4	0.00777103	0.0756408	0.00329171	0.0756394	0.0898723	0.16718	0.267568	0.155986
Pkp1	0.0970714	0.310306	0.149146	0.117402	0.151131	0.100001	0.133903	0.140148
Adamtsl1	0.0158643	0.102609	0.0691539	0.0584186	0.0971563	0.161198	0.122795	0.177475
Pard6g	0.0295348	0.070583	0.0677914	0.0326701	0.0943286	0.162457	0.107115	0.196295
Lefty1	0.056726	0.0460113	0.128668	0.0316834	0.091538	0.101623	0.0267004	0.183518
Kif18a	0.238964	0.0873114	0.202909	0.153431	0.106437	0.182242	0.0634367	0.120418
Mutyh	0.185616	0.111957	0.182203	0.155792	0.0616933	0.079686	0.0972993	0.0885921
Gm6981	0.122587	0.067332	0.0661026	0.102531	0.0868979	0.182048	0.114525	0.201624
Rfx2	0.0548834	0.0876903	0.0408202	0.104527	0.112944	0.129725	0.171756	0.205416
Fam161b	0.0637566	0.115642	0.124445	0.0899462	0.124822	0.144986	0.0944374	0.156562
Capn11	0.192897	0.0482372	0.0895822	0.188753	0.0168983	0.402279	0.182984	0.236221
Ccdc88a	0.134622	0.104449	0.160778	0.112673	0.102461	0.160814	0.0976708	0.13923
4930599N23Rik	0.198798	0.223949	0.132637	0.0599655	0.125693	0.0319674	0.0747411	0.169844
Prkg1	0.0540572	0.0766774	0.0682482	0.0653585	0.133079	0.180935	0.116542	0.136643
Nfatc4	0.0977335	0.0794832	0.0293078	0.0998277	0.198117	0.128573	0.169044	0.202209
Fam212b	0.315848	0.136043	0.446025	0.0996574	0.0450627	0.0865936	0.0271541	0.0489254
Dclk2	0.168451	0.0531547	0.117852	0.129994	0.0957746	0.129497	0.100455	0.143698
Gm10785	0.122679	0.0860718	0.0344002	0.0595237	0.0379137	0.142522	0.0747157	0.146943
Zfp940	0.108888	0.0449896	0.0562888	0.0910031	0.0920146	0.183372	0.0542825	0.145446
3930402G23Rik	0.198558	0.0719006	0.0993875	0.0658252	0.048837	0.0453958	0.16701	0.107342
Tspan32	0.0504676	0.0675662	0.124777	0.0828851	0.23199	0.1338	0.092654	0.176905
Jrk	0.200287	0.109929	0.194344	0.151427	0.08828	0.113726	0.0918264	0.110417
Cd200r4	0.0891347	0.0724502	0.0116191	0.117282	0.252813	0.178534	0.158047	0.161652
Sema3b	0.0645487	0.12484	0.0681628	0.0479297	0.103991	0.0779457	0.0700211	0.10177
Ptk6	0.0136108	0.021934	0.0257945	0.109326	0.0655031	0.0845746	0.110329	0.253842
Trim46	0.257204	0.186492	0.259808	0.0502663	0.0543965	0.0930084	0.0951528	0.174961
Fam26e	0.0515779	0.134934	0.0862063	0.0144644	0.205244	0.151075	0.15082	0.113805
Ppm1j	0.105127	0.166285	0.203955	0.0878409	0.179243	0.141654	0.0376025	0.159873
Trim45	0.108949	0.140948	0.0926831	0.111913	0.133237	0.076397	0.153448	0.18775
Tmem45a	0.0229897	0.0994858	0.13331	0.0841085	0.189742	0.168943	0.124042	0.283726
LOC105246056	0.0665491	0.0802804	0.0425729	0.108914	0.114528	0.0900865	0.0696701	0.188686
Kcnrg	0.0337309	0.0673499	0.0321161	0.0691756	0.0925336	0.0756175	0.0698185	0.226555
Gprc5a	0.261587	0.286681	0.384417	0.120216	0.10198	0.118604	0.111585	0.110538
AI450353	0.0410913	0.128806	0.0772245	0.0676258	0.218285	0.211304	0.0984903	0.197352
Spred3	0.10406	0.175703	0.108292	0.0626329	0.128951	0.152905	0.0580529	0.154381
Esrrb	0.0853696	0.120556	0.135099	0.10821	0.0828225	0.112459	0.0737119	0.110106
BC031361	0.0867226	0.104468	0.113545	0.0903582	0.115204	0.141893	0.12457	0.173333
Slc7a6	0.0575063	0.117031	0.0926641	0.0877649	0.118231	0.218925	0.118011	0.234935
Gpr160	0.0688355	0.120193	0.120096	0.0460998	0.219355	0.111086	0.0953033	0.168614
Carmil2	0.084848	0.0880554	0.0920423	0.0708145	0.149316	0.0774057	0.0344764	0.121433
Cdh18	0.0113479	0.0273579	0.014383	0.143962	0.165582	0.220657	0.214132	0.102264
Gm15694	0.18306	0.173188	0.0606194	0.0788564	0.109593	0.058017	0.0881647	0.131377
Gcnt1	0.0647165	0.142491	0.0934831	0.136283	0.107129	0.170231	0.253788	0.183697
Cd46	0.122989	0.0129103	0.0500264	0.0778316	0.228129	0.152296	0.0870228	0.1297
Pik3cg	0.0787307	0.0674219	0.112431	0.121665	0.132221	0.173241	0.126233	0.168445
D630003M21Rik	0.0302747	0.114042	0.0269199	0.11239	0.177141	0.187682	0.176818	0.242349
Epha7	0.0462316	0.0558513	0.0631721	0.0852234	0.128406	0.174279	0.162791	0.16559
Etv4	0.475183	0.173247	0.212993	0.254409	0.117065	0.0713611	0.0278169	0.119551
Nsl1	0.196319	0.129925	0.145805	0.125386	0.126763	0.101585	0.0646512	0.0778876
Blk	0.121083	0.136255	0.0855552	0.120691	0.0941259	0.173079	0.126651	0.235957
Efcc1	0.0556884	0.114615	0.0974847	0.126337	0.0469245	0.165754	0.114355	0.188751
Rnf8-cmtr1	0.057346	0.0590491	0.0425802	0.254248	0.0481516	0.179224	0.133691	0.143869
Rnf122	0.0938299	0.0830295	0.0494635	0.172287	0.190461	0.173576	0.129486	0.168623
Kazn	0.145506	0.156187	0.143683	0.118607	0.114423	0.122358	0.116953	0.175839
Eda	0.030263	0.0675894	0.0269095	0.0597062	0.0992689	0.167932	0.134553	0.197857
Clip3	0.046605	0.0890561	0.0530984	0.14935	0.156938	0.139563	0.191844	0.208488
Pmel	0.230134	0.124896	0.263116	0.0828981	0.137115	0.139893	0.0404459	0.0960223
Actg2	0.280026	0.0929915	0.273902	0.236232	0.0965493	0.0634771	0.0963685	0.134277
Cd209b	0.0293041	0.0470687	0.0642781	0.151565	0.119274	0.116392	0.128545	0.209354
C1rb	0.0939434	0.112009	0.0291641	0	0.172668	0.184848	0.0646629	0.119361
Trpc2	0.080015	0.00709475	0.139301	0.0607886	0.271615	0.131685	0.151418	0.110069
Psd	0.122869	0.112122	0.0982787	0.0777543	0.0658127	0.118951	0.138726	0.110863
Gm12338	0.0641015	0.102608	0.121033	0.106066	0.172378	0.0582129	0.0897686	0.206514
Cct6b	0.0811289	0.224385	0.11201	0.14495	0.112351	0.0883601	0.0794054	0.185188
Dtx1	0.225461	0.237698	0.142228	0.133413	0.10232	0.103401	0.107596	0.142193
Sgol1	0.372062	0.114342	0.283461	0.188557	0.0882061	0.0989881	0.0993834	0.0990696
Zfp202	0.0936535	0.0884544	0.098842	0.152384	0.134635	0.126366	0.118906	0.148877
Vpreb1	0.15427	0.0643309	0.19307	0.129259	0.109703	0.174233	0.0281637	0.0759474
Myom1	0.0864679	0.145438	0.169799	0.0853132	0.130388	0.149121	0.133698	0.147607
Msc	0.0180931	0.0994804	0.0786686	0.059252	0.190748	0.156827	0.223465	0.118196
Igsf10	0.0212435	0.107691	0.0778692	0.092608	0.158168	0.148355	0.165931	0.161645
Rubcnl	0.0117444	0.118848	0.0658052	0.0669777	0.19289	0.16221	0.0878986	0.246867
Dnajb3	0.0304161	0.0246284	0.0384834	0.0986655	0.0424079	0.158755	0.162331	0.0759474
Usp27x	0.0567604	0.0759358	0.100476	0.0930916	0.153629	0.149958	0.104021	0.124975
4930513N10Rik	0.0762122	0.12096	0.102408	0.222936	0.0461007	0.117121	0.112393	0.226471
Ikzf3	0.0301957	0.140843	0.129514	0.0920355	0.12279	0.188436	0.117658	0.164438
Rftn2	0.0986028	0.0866812	0.14854	0.0689551	0.119897	0.167825	0.146763	0.20106
Lrrc24	0.110584	0.139028	0.0611805	0.0924287	0.121197	0.18221	0.192988	0.145173
Zglp1	0.147009	0.165248	0.113251	0.146538	0.163695	0.0821092	0.0634613	0.0514211
Mmp9	0.0673273	0.0392442	0.119811	0.154925	0.112661	0.160907	0.0932336	0.230376
3110009E18Rik	0.0563003	0.0456647	0.171503	0.046912	0.205673	0.100872	0.0589503	0.0939739
Ifi213	0.112172	0.100131	0.0931288	0.167931	0.0675139	0.041843	0.0401855	0.219209
Zfp78	0.0553096	0.0883635	0.0923644	0.0611238	0.207937	0.181857	0.141639	0.225175
Bhlhe41	0.0501652	0.0406722	0.0288553	0.0581662	0.0967422	0.115978	0.193316	0.170785
Pask	0.204628	0.0908433	0.122498	0.135453	0.0421303	0.127555	0.0869318	0.137804
Serpina3h	0.162002	0.172564	0.156441	0.190893	0.180725	0.0815755	0.233343	0.0765098
Wdr86	0.0515779	0.0957617	0.0329339	0.0570075	0.151098	0.193475	0.256974	0.256934
Wscd1	0.361665	0.189916	0.157659	0.219489	0.122532	0.10998	0.0700674	0.0752451
Slc35e4	0.164042	0.0803056	0.153605	0.0744342	0.187576	0.045761	0.0832358	0.132041
Zfp618	0.212461	0.197274	0.0872048	0.0706634	0.052449	0.105171	0.11698	0.0806604
Rgs14	0.0392674	0.0731697	0.159235	0.0959204	0.293192	0.0934926	0.0985368	0.149112
BC055324	0.257664	0.160731	0.143661	0.107337	0.0835933	0.0993396	0.0616747	0.152075
Nova2	0.198532	0.146223	0.159087	0.130381	0.108239	0.123658	0.143898	0.163988
Jph1	0.0193793	0.0208694	0.00411979	0.0737017	0.0536226	0.0749465	0.0881294	0.111099
Hoxa2	0.0687825	0.0829614	0.0972076	0.165644	0.206428	0.222335	0.151708	0.168489
Nr2f1	0.0628807	0.157302	0.0638053	0.122737	0.216822	0.112463	0.0871267	0.183483
R74862	0.216092	0.118424	0.168277	0.0842793	0.0443301	0.152557	0.10295	0.15456
Rttn	0.0589868	0.103902	0.125352	0.113302	0.0762273	0.123681	0.112672	0.206358
Srgap1	0.15163	0.111833	0.15607	0.160086	0.0440901	0.111929	0.123066	0.132327
Gdpd3	0.165732	0.11367	0.12446	0.138951	0.0797208	0.077768	0.154981	0.163629
Tnfrsf25	0.0798846	0.151102	0.11031	0.0924761	0.0783345	0.169066	0.213024	0.194636
Cldn6	0.0409299	0.0972905	0.038975	0.0998998	0.0846562	0.126504	0.111598	0.134009
Kcnab2	0.0803773	0.0906082	0.149314	0.0670667	0.209671	0.0589489	0.132347	0.255564
Arg2	0.0434622	0.0696998	0.221047	0.172735	0.160714	0.115681	0.118816	0.0904931
Atp1a2	0.0248857	0.101801	0.0283827	0.0967496	0.0984802	0.223813	0.208648	0.21642
Gm4890	0.102745	0.0925823	0.0660243	0.13141	0.141888	0.0937839	0.141626	0.142786
Zfp456	0.0954066	0.0912144	0.186578	0.115064	0.130784	0.085685	0.0941894	0.136752
Trpv4	0.066287	0.112925	0.232303	0.0706737	0.196314	0.142611	0.123227	0.140441
Ccsap	0.112454	0.117908	0.232481	0.147597	0.0562016	0.112552	0.0323209	0.0676203
Lamc2	0.0299555	0.157418	0.152902	0.0830363	0.160274	0.200261	0.167533	0.195959
Thbs3	0.0765064	0.107041	0.113776	0.0793467	0.0867213	0.184315	0.162097	0.222741
9430091E24Rik	0.0907193	0.143905	0.0582096	0.0940705	0.169851	0.1322	0.148244	0.141309
Plekhh1	0.295586	0.272875	0.312318	0.147107	0.0417044	0.108406	0.061807	0.102519
Xlr3b	0.0192047	0.103688	0.0153027	0.301449	0.0772943	0.354551	0.0179072	0.0223737
Stard6	0.355981	0.202594	0.355005	0.179913	0.103844	0.0849208	0.0397467	0.109542
Pde8b	0.109828	0.0602036	0.100954	0.10654	0.102767	0.147906	0.102575	0.0833257
Palb2	0.0845528	0.0625932	0.143303	0.0516614	0.0703021	0.124158	0.096274	0.152331
Kif24	0.143409	0.0917844	0.163918	0.153829	0.0499468	0.054839	0.0833822	0.130833
Rab40b	0.112808	0.178166	0.179734	0.06798	0.207316	0.185785	0.112605	0.0556133
Fam129c	0.0855783	0.181477	0.165877	0.071427	0.205132	0.202805	0.204762	0.253326
Ssc5d	0.0218489	0.102977	0.0681941	0.128214	0.0847916	0.348315	0.25328	0.255275
Ggt7	0.0701067	0.198545	0.151291	0.186312	0.128235	0.125145	0.143227	0.215882
Fndc5	0.022453	0.0713501	0.0424363	0.0553071	0.171556	0.192472	0.199055	0.277653
Mtfr2	0.213721	0.145692	0.200336	0.129098	0.152871	0.0365237	0.0917005	0.0339739
Tmtc1	0.0395573	0.157552	0.0763593	0.0909212	0.118259	0.223709	0.201406	0.299281
Ankrd13d	0.0431523	0.113415	0.107082	0.0359292	0.0891808	0.151222	0.136191	0.152199
Fstl3	0.249285	0.312756	0.259524	0.127168	0.0549673	0.000278223	0.0762369	0.141704
C1qtnf9	0.0953439	0.0392849	0.0206939	0.0666534	0.223293	0.142229	0.110441	0.157753
Hist1h2bl	0.21811	1.98481e-11	6.22102e-11	1.4707e-08	6.78947e-08	9.91622e-09	0.270618	0.280422
Zik1	0.168755	0.154205	0.206845	0.078368	0.124972	0.208205	0.129513	0.120942
Lrrn3	0.0264003	0.0631865	0.0498364	0.0789363	0.245258	0.189077	0.191482	0.176504
Il12rb2	0.0799303	0.0569721	0.1188	0.114763	0.0905879	0.0817684	0.0971442	0.179482
A930006K02Rik	0.0396325	0.15385	0.0745157	0.187502	0.0278584	0.139301	0.208741	0.160615
Ltb4r1	0.044231	0.0358471	0.0695332	0.0368296	0.134979	0.0987187	0.190794	0.109672
Pde5a	0.107415	0.0874119	0.153644	0.0861343	0.115595	0.167465	0.13325	0.159774
Dzip1l	0.0182587	0.104975	0.151112	0.126543	0.111358	0.202458	0.154089	0.216059
D330041H03Rik	0.0399751	0.145211	0.101118	0.0612073	0.327166	0.165932	0.172518	0.165413
AI429214	0.0315679	0.075369	0.215858	0.126795	0.217367	0.202851	0.138118	0.141291
Vps37d	0.189467	0.079572	0.146445	0.0975225	0.135201	0.140333	0.0824757	0.206996
Fbln7	0.0630796	0.0924957	0.0988009	0.0525813	0.149917	0.166075	0.0803159	0.130254
Ska3	0.298789	0.0655553	0.299992	0.242633	0.111758	0.0615982	0.075317	0.123252
Lpar1	0.00856756	0.0611799	0.12023	0.12306	0.121098	0.141399	0.21181	0.177545
Ache	0.041787	0.109909	0.0614332	0.0687603	0.219815	0.158177	0.0955113	0.231386
Lrtm2	0.635662	0.186534	0.224216	0.209807	0.0235999	0.0531321	0.0409716	0.0769531
Dennd2c	0.108913	0.0886396	0.165561	0.105652	0.146316	0.120627	0.130084	0.193677
Anks6	0.343033	0.122653	0.495931	0.132597	0.0721017	0.054996	0.0543082	0.0936474
Zfp462	0.414008	0.159345	0.236485	0.143512	0.0370507	0.104525	0.0670887	0.102086
Mboat1	0.0944949	0.109712	0.150226	0.0874167	0.0955167	0.185073	0.109462	0.220785
Rab39	0.0414866	0.0745657	0.175753	0.109355	0.140275	0.162797	0.153299	0.14385
Cyp2d12	0.0383141	0.031013	0.0484309	0.0782689	0.282606	0.118436	0.0268382	0.125457
Gm9199	0.0939583	0.113127	0.187447	0.188684	0.129901	0.146859	0.0499982	0.118174
Chn1os3	0.194195	0.107852	0.191801	0.163069	0.116439	0.205337	0.108759	0.121677
Tnnt2	0.0247557	0.0785326	0.0920423	0.02059	0.133468	0.0447389	0.117226	0.268915
Gimap7	0.0953195	0.0392747	0.162415	0.079602	0.131759	0.148948	0.0672562	0.0611806
Bend4	0.0841697	0.116172	0.138132	0.116252	0.116516	0.12689	0.156369	0.207544
Arhgap33	0.146915	0.0987914	0.132021	0.0959879	0.0998109	0.180163	0.0858067	0.130631
Ptch2	0.145124	0.0485244	0.0791473	0.0980321	0.0749705	0.132632	0.0869318	0.174874
Chic1	0.0251237	0.0403894	0.0344216	0.06516	0.0888716	0.052829	0.0606819	0.0900038
Suv39h2	0.0987517	0.107951	0.166062	0.11644	0.0987578	0.0901272	0.154638	0.227954
Cahm	0.122459	0.137796	0.0941557	0.0825119	0.120116	0.274508	0.199815	0.0214554
Gm10778	0.0990703	0.152089	0.126502	0.0879312	0.136877	0.159423	0.104737	0.0973492
Sirpb1b	0	0.153567	0.190949	0.128987	0.152533	0.159822	0.100774	0.0867634
Ehf	0.00710841	0.126712	0.0961762	0.0805635	0.208641	0.141917	0.155601	0.228052
Mal	0.0223327	0.122003	0.0764661	0.116654	0.218861	0.145954	0.156329	0.244511
Meox1	0.361319	0.151893	0.356326	0.197501	0.0865542	0.0506324	0.0390362	0.0471135
B130034C11Rik	0.0652071	0.103966	0.0417074	0.173764	0.0904924	0.116551	0.281384	0.143083
Mybl1	0.193423	0.083692	0.175854	0.100597	0.0475095	0.0885433	0.0726416	0.160468
Zfp112	0.119691	0.143854	0.0930679	0.065137	0.108166	0.0789117	0.125199	0.143393
2016-03-09	0.0909503	0.178184	0.0583595	0.148071	0.194404	0.211501	0.184464	0.209029
Fcer2a	0.114641	0.142692	0.151554	0.106108	0.124412	0.159711	0.149455	0.159067
Map3k12	0.0529098	0.128693	0.0915177	0.109328	0.105643	0.144385	0.171285	0.139561
Spag8	0.159614	0.0593781	0.0696717	0.0905479	0.149514	0.191477	0.161007	0.220185
Dtl	0.146647	0.0582081	0.133519	0.088782	0.0653891	0.121789	0.118274	0.16432
Tcaf2	0.0646228	0.0807757	0.0902891	0.111462	0.155784	0.115525	0.127591	0.169706
Espl1	0.297228	0.151762	0.226531	0.237748	0.0708495	0.107448	0.0894154	0.0851574
D430019H16Rik	0.0373334	0.0723768	0.0702417	0.082834	0.181048	0.144879	0.160596	0.172076
Med12l	0.045346	0.119138	0.197465	0.0420876	0.0809387	0.100814	0.177915	0.153467
Fam131a	0.106124	0.0758379	0.117354	0.110022	0.093283	0.131592	0.0840636	0.225821
Gm12216	0.0532775	0.125916	0.0340263	0.108504	0.161577	0.0244832	0.0374307	0.131507
Icos	0.037914	0.0682109	0.155784	0.129601	0.217987	0.0848453	0.182548	0.131855
Klhl4	0.216351	0.11857	0.145584	0.0589418	0.129261	0.139506	0.149447	0.154748
Plxdc2	0.0134372	0.11191	0.0966093	0.101025	0.109171	0.195029	0.237203	0.340741
Platr4	0.0975623	0.101234	0.188395	0.126062	0.106972	0.161214	0.206184	0.172207
Pcdhgb6	0.216454	0.0817452	0.128435	0.149008	0.15699	0.172369	0.14357	0.199294
Gm15446	0.0974146	0.0637223	0.0508304	0.1733	0.0962497	0.142365	0.159805	0.130291
Yy2	0.135212	0.118368	0.15714	0.121519	0.110182	0.132616	0.0957887	0.165347
Hdgfrp3	0.0827748	0.152823	0.148606	0.133612	0.161025	0.210198	0.10749	0.148138
Rtn2	0.100521	0.047289	0.0825091	0.141091	0.176193	0.0789923	0.11	0.166129
Large2	0.166026	0.109489	0.276778	0.112413	0.102989	0.151828	0.155257	0.141612
Olfml2b	0.224077	0.125019	0.202904	0.151182	0.134909	0.148347	0.115245	0.153792
Mastl	0.246491	0.0740896	0.176348	0.188107	0.0867226	0.0715705	0.121507	0.135501
C030016D13Rik	0.263522	0.121308	0.145282	0.0967348	0.167045	0.232358	0.174218	0.190584
Fat4	0.128064	0.0704003	0.111331	0.114608	0.0572719	0.165027	0.127125	0.188945
Bbs1	0.0971887	0.112822	0.109152	0.0811719	0.172975	0.149526	0.169193	0.181713
Ntf3	0.134859	0.0947354	0.0748911	0.1283	0.134868	0.221048	0.134619	0.250229
S1pr4	0.013005	0.131096	0.149449	0.0944847	0.243463	0.146801	0.1308	0.205576
Nrxn2	0.0324889	0.123523	0.0612164	0.105223	0.199182	0.149958	0.215866	0.290259
Btla	0.0844507	0.126996	0.194689	0.0704821	0.292871	0.12621	0.110443	0.205312
Pet117	0.112229	0	0.142754	0.0991134	0.076817	0	0.253835	0.504108
Csgalnact1	0.211843	0.136128	0.125162	0.13973	0.169939	0.170371	0.0751527	0.158975
Siglech	0.120709	0.0202059	0.221677	0.110666	0.197389	0.222502	0.11005	0.179939
Shroom4	0.20388	0.135576	0.217352	0.106303	0.106545	0.145897	0.143154	0.166134
Ttc6	0.10717	0.107221	0.0880025	0.0645325	0.107177	0.124611	0.144296	0.120281
B3galt4	0.0391119	0.0626942	0.108963	0.141049	0.2185	0.137532	0.194095	0.128236
Ankle1	0.257525	0.155365	0.319565	0.200782	0.106498	0.0602923	0.0692283	0.127693
Hr	0.211592	0.177396	0.170265	0.143988	0.0700626	0.15237	0.158192	0.146479
Car13	0.0533913	0.116074	0.200987	0.0553898	0.153375	0.217787	0.0740711	0.262145
Nodal	0.220937	0.243522	0.235315	0.340615	0.0310026	0.104727	0.0309433	0.12097
Kntc1	0.280706	0.131707	0.302204	0.23047	0.0464037	0.0910519	0.0763867	0.0955086
Limch1	0.211202	0.193659	0.115021	0.123198	0.104527	0.174009	0.153798	0.173312
Pkd2l2	0.134036	0.169683	0.21698	0.0631742	0.12779	0.140063	0.174447	0.105172
Mmp13	0.175822	0.0646366	0.193948	0.102999	0.110216	0.141682	0.110011	0.202514
Mogat2	0.166438	0.161669	0.265076	0.139549	0.0955653	0.0781097	0.0838022	0.128383
Adrb1	0.0493455	0.049836	0.15104	0.119947	0.249479	0.0992777	0.0768334	0.131759
Prr22	0.0229728	0.125379	0.153169	0.111011	0.252196	0.0618661	0.251749	0.148722
Ssbp2	0.0423537	0.0773291	0.092112	0.0720989	0.173271	0.1387	0.109098	0.156083
Gsg2	0.127637	0.070161	0.245898	0.132291	0.140819	0.0497294	0.0682902	0.21781
Klhl23	0.0726217	0.135675	0.10757	0.144363	0.144224	0.168441	0.104901	0.120769
Il20rb	0.0975515	0.107995	0.115316	0.0715396	0.134805	0.0562834	0.134557	0.170835
Prr36	0.242545	0.120682	0.154667	0.189482	0.100705	0.157468	0.0782785	0.136509
Slc29a2	0.178151	0.0697906	0.0856225	0.120785	0.118858	0.173211	0.142838	0.227028
Aspm	0.304517	0.10848	0.311557	0.217037	0.0586809	0.1056	0.0984047	0.0858196
Flrt2	0.0476579	0.238924	0.0788448	0.155892	0.132489	0.282972	0.271339	0.325421
Fbxl7	0.259616	0.135704	0.200255	0.103095	0.0739292	0.112575	0.177847	0.0995699
Zfp449	0.112575	0.123009	0.174679	0.119901	0.155266	0.211935	0.20653	0.246444
Zfp455	0.105838	0.063774	0.0782778	0.0926925	0.228235	0.136199	0.174277	0.125739
Camk4	0.123826	0.157072	0.0979242	0.0598039	0.015885	0.0498776	0.0742245	0.107383
Dlgap1	0.0983724	0.0588989	0.0488435	0.124543	0.14339	0.135905	0.113086	0.108401
Smtnl2	0.0583715	0.197626	0.116126	0.0581786	0.119972	0.239198	0.201651	0.232146
Neil3	0.408173	0.227722	0.271963	0.2912	0.03834	0.0976256	0.0570262	0.112809
Zfp651	0.0531375	0.110939	0.0581254	0.0717483	0.0901333	0.200341	0.134493	0.282526
Cep128	0.15989	0.12574	0.118746	0.099137	0.155235	0.140834	0.150864	0.23309
C530005A16Rik	0.181716	0.121078	0.0716611	0.170683	0.137023	0.0905168	0.13677	0.168865
Adcyap1r1	0.0346222	0.0477433	0.0345163	0.100363	0.101476	0.11802	0.114269	0.178923
Edn1	0.204085	0.0350026	0.132774	0.116544	0.155059	0.244102	0.0697654	0.217561
Cyp1b1	0.0301637	0.131735	0.17805	0.153549	0.187807	0.290431	0.231667	0.40618
Nfe2l3	0.0719082	0.105293	0.14805	0.163833	0.0340056	0.0762198	0.0995167	0.148013
Slc22a13b-ps	0.123476	0.116687	0.0135664	0.0841092	0.13657	0.0574893	0.153248	0.234273
Gfra2	0.136752	0.104771	0.221041	0.114469	0.15459	0.132411	0.0792156	0.178076
Fam171b	0.018305	0.107538	0.0572806	0.0817855	0.0692395	0.188304	0.129185	0.209852
Il13ra2	0.0405757	0.0860595	0.0173001	0.0883764	0.154652	0.153766	0.0747048	0.254557
Sybu	0.50377	0.230298	0.293199	0.142905	0.0261413	0.066996	0.0868497	0.104469
Spn	0.0965715	0.172239	0.240657	0.116802	0.271161	0.149503	0.175029	0.129176
Hkdc1	0.177149	0.164345	0.0503567	0.0367983	0.0433255	0.0402673	0.0733562	0.044836
Tmem136	0.0612062	0.137581	0.0718437	0.072337	0.142762	0.232212	0.214187	0.268053
Ttyh1	0.0101901	0.0725195	0.0572365	0.0825248	0.0834455	0.175038	0.330594	0.163347
Gnb5	0.124392	0.110206	0.122057	0.0387105	0.193163	0.172012	0.103471	0.204512
Rad51ap1	0.161032	0.204991	0.191986	0.270175	0.10353	0.075497	0.0583207	0.150357
Ift57	0.106723	0.0868442	0.0760398	0.0987598	0.30207	0.198478	0.18535	0.256749
Fam167a	0.0219769	0.114625	0.163628	0.128937	0.109429	0.0973883	0.128225	0.159401
AA543186	0.0719082	0.10067	0.123214	0.199821	0.28055	0.0815135	0.236996	0.133877
Dnajc27	0.0711785	0.103406	0.105457	0.0855545	0.132981	0.191864	0.141165	0.203679
Pla2g4b	0.109857	0.214249	0.103326	0.215633	0.0733109	0.125264	0.33335	0.378317
5033417F24Rik	0.0943462	0.0515231	0.089012	0.103847	0.150043	0.178684	0.229123	0.283088
Ppfia4	0.080174	0.0966235	0.154829	0.0871804	0.223445	0.163813	0.147051	0.172297
Cxcr3	0.0383442	0.105919	0.248484	0.0937082	0.283136	0.0857924	0.129738	0.110656
Klhl15	0.1088	0.154805	0.0771384	0.0862838	0.0848909	0.129325	0.138575	0.148056
Cenph	0.355945	0.0985051	0.327898	0.301471	0.118628	0.131564	0.017522	0.0829171
Ahi1	0.134665	0.155019	0.0832052	0.117414	0.127387	0.1882	0.119277	0.234209
Cenpu	0.275388	0.149626	0.3355	0.104822	0.0479981	0.102529	0.0635985	0.101974
Fgf11	0.0353855	0.0567648	0.0373878	0.0583093	0.120236	0.230472	0.216515	0.241206
Ptger2	0.00827281	0.090934	0.0768648	0.086906	0.250006	0.157198	0.138094	0.177985
Card11	0.137665	0.123568	0.172533	0.0917316	0.170471	0.175638	0.165432	0.242091
Il4i1	2.50958e-10	0.163179	0.209236	0.178159	0.118586	0.311177	0.00686352	0.0328097
Phf11a	0.132276	0.11002	0.206351	0.129604	0.256342	0.102376	0.0645277	0.154599
Fbxo47	0.301035	0.142958	0.15638	0.0898168	0.217144	0.11384	0.249913	0.245266
Slc38a1	0.0584111	0.115662	0.20048	0.130099	0.12245	0.181339	0.173901	0.253592
Gm11992	0.0637009	0.031237	0.0646373	0.0942185	0.122324	0.198967	0.21127	0.324183
Tiam1	0.0742266	0.0910153	0.0597817	0.0555194	0.128785	0.142304	0.183843	0.208004
Kcnk13	0.0590478	0.124365	0.179535	0.142861	0.233249	0.147577	0.133958	0.220168
Fbxl22	0.0486652	0.0833986	0.087289	0.0849153	0.108591	0.114112	0.0620264	0.131221
Gm16386	0.147704	0.120506	0.14727	0.0894351	0.0952912	0.200976	0.0853913	0.125869
Rgag4	0.063557	0.12296	0.172474	0.109653	0.175839	0.125744	0.143909	0.225614
Fbxo10	0.141267	0.115207	0.111158	0.0816853	0.126519	0.210922	0.177197	0.236268
Cage1	0.241185	0.142943	0.163816	0.179173	0.206544	0.203857	0.124401	0.190365
Hist1h1e	0.11793	0.157689	0.237361	0.189857	0.304891	0.297552	0.187331	0.222876
Emc8-1190005i06rik	0.3155	0.000229312	0.00873148	0.189864	0.400357	0.00589962	0.009535	0.00556706
Obsl1	0.0154012	0.180126	0.0950278	0.138841	0.195669	0.217553	0.26899	0.298564
Gja5	0.226943	0.172036	0.142411	0.346696	0.234497	0.128298	0.0671012	0.104215
P2rx3	0.121568	0.143363	0.0872395	0.0900763	0.158144	0.142119	0.171804	0.205473
Tagln3	0.152886	0.221095	0.114686	0.128089	0.209787	0.183489	0.0732328	0.306073
Map3k15	0.0222577	0.081964	0.0786952	0.0785238	0.111256	0.0727568	0.111205	0.189335
Fignl1	0.285205	0.106404	0.22777	0.11732	0.0787553	0.0745568	0.0993228	0.135643
Scube1	0.0273279	0.168159	0.138181	0.1343	0.134264	0.225311	0.233398	0.391624
Svep1	0.013797	0.168953	0.236345	0.123513	0.124514	0.258044	0.18859	0.257038
Cxcr6	0.0164204	0.0779273	0.177232	0.0929489	0.365668	0.087454	0.253321	0.107606
Sprn	0.00987155	0.0549706	0.0372194	0.0244713	0.206401	0.153744	0.0937772	0.173427
Gm9776	0.123883	0.133049	0.12232	0.0812299	0.240415	0.183935	0.124978	0.214214
Stx11	0.100776	0.0819742	0.186114	0.104485	0.155695	0.229969	0.113893	0.233764
Csdc2	0.0125005	0.11688	0.107407	0.139057	0.0432888	0.212093	0.141909	0.216485
Rab3b	0.108787	0.244396	0.190019	0.250625	0.185322	0.0993161	0.167519	0.0925207
Rhof	0.138964	0.102374	0.12407	0.116335	0.173015	0.151088	0.136069	0.217184
D930015M05Rik	0.175617	0.161447	0.157713	0.24195	0.0717476	0.137321	0.123524	0.0879482
Rnf150	0.0413631	0.134394	0.0873977	0.115856	0.133706	0.176695	0.236594	0.205708
Fcrla	0.121452	0.125985	0.222997	0.0589158	0.296748	0.21392	0.10956	0.159259
Pde3a	0.0654041	0.0930558	0.117691	0.124163	0.148248	0.147755	0.229983	0.289529
Mefv	0.0652006	0.125291	0.176173	0.192335	0.199056	0.140333	0.227412	0.167188
Chek1	0.16504	0.154975	0.185978	0.12441	0.0995612	0.135759	0.129077	0.105032
Ugt1a10	5.06141e-14	0.0155181	0.0250222	0.0463704	0.291026	0.254705	0.142198	0.111073
4930427A07Rik	0.360849	0.0947083	0.41347	0.235132	0.0762259	0.114068	0.0636772	0.0616983
4833422C13Rik	0.172834	0.210349	0.20867	0.187507	0.083986	0.14078	0.175114	0.213245
Cd80	0.173081	0.0439053	0.236213	0.0888431	0.203754	0.12801	0.111234	0.202767
Ovgp1	0.152589	0.204849	0.170203	0.118397	0.282468	0.149677	0.171099	0.110801
Prr11	0.340412	0.13837	0.520681	0.231423	0.033909	0.107394	0.0723514	0.0936048
Mbp	0.0814201	0.173406	0.344945	0.129296	0.127736	0.21589	0.247382	0.265248
Ager	0.140165	0.365777	0.0572145	0.186121	0.111505	0.0654616	0.203499	0.119398
Zfp105	0.0759625	0.0495622	0.261744	0.0757127	0.0848201	0.122406	0.183946	0.150202
Dock11	0.0642151	0.147587	0.204924	0.123143	0.19618	0.191558	0.166926	0.206593
Kcnn4	0.074763	0.152832	0.139111	0.145374	0.17197	0.0814433	0.209242	0.384989
1700028E10Rik	0.0228219	0.0900723	0.0711805	0.119125	0.270824	0.240441	0.256959	0.297742
4932416H05Rik	0.147701	0.0650129	0.11966	0.1082	0.249964	0.116898	0.177093	0.22542
Col6a6	0.28739	0.196841	0.291667	0.265849	0.0602391	0.148223	0.122272	0.147851
Kif12	0.0137667	0.198131	0.0432224	0.183164	0.190239	0.120674	0.084461	0.236799
Cysltr1	0.101298	0.152742	0.157513	0.15676	0.0855667	0.153826	0.191943	0.244317
Wdr54	0.0954654	0.114929	0.076215	0.0602024	0.281556	0.108102	0.0673599	0.120053
Ptges3l	0.0697355	0.0553124	0.110072	0.0559638	0.18774	0.241077	0.124685	0.0590509
Kcnab1	0.0267314	0.28287	0.0393953	0.195305	0.137991	0.334481	0.226343	0.211819
A830052D11Rik	0.0274031	0.1686	0.117902	0.131664	0.248458	0.188512	0.215091	0.196536
B630019K06Rik	0.158521	0.047565	0.0811917	0.105395	0.202882	0.13505	0.17315	0.153475
Il12rb1	0.0322907	0.0602943	0.0542113	0.0445073	0.137966	0.1943	0.171869	0.114957
Glp2r	0.512869	0.580996	0.411484	0.244467	0.0178529	0.0346056	0.0266461	0.00541481
Cpt1c	0.346466	0.178376	0.192423	0.191189	0.127365	0.117272	0.134269	0.259122
Hsd17b1	0.0695091	0.128385	0.0876353	0.131792	0.064982	0.0839064	0.229509	0.0970275
Apbb1	0.0553859	0.191964	0.0924903	0.112714	0.132106	0.250873	0.161557	0.326231
Dnal1	0.141537	0.150653	0.131925	0.158576	0.0830765	0.198356	0.181107	0.258372
Plekhn1	0.108945	0.131035	0.0870582	0.102039	0.159224	0.214857	0.244846	0.251813
Ccr7	0.106752	0.110756	0.248447	0.0892066	0.253402	0.163239	0.205787	0.176185
Reep1	0.148443	0.169218	0.176661	0.167571	0.1425	0.142479	0.131781	0.151778
Ccdc148	0.0339507	0.09403	0.20769	0.103211	0.22757	0.141324	0.126318	0.177454
Aph1c	0.0966471	0.114932	0.1179	0.0907064	0.186583	0.182838	0.192052	0.221041
Zfp677	0.123394	0.156074	0.185105	0.168131	0.122416	0.0761034	0.129064	0.130126
Cntln	0.29588	0.177639	0.169447	0.172359	0.196929	0.132866	0.143495	0.16517
Asb4	0.153335	0.0894507	0.19719	0.164174	0.187174	0.186561	0.21575	0.264009
Prrg3	0.127728	0.211939	0.109769	0.102894	0.133835	0.184048	0.206936	0.198534
Gm15708	0.135088	0.0422882	0.0871532	0.029108	0.0487359	0.209522	0.259638	0.142427
B930059L03Rik	0.179809	0.215233	0.116639	0.0961255	0.287691	0.221652	0.143175	0.189422
Mgat4a	0.0714915	0.123469	0.130655	0.116878	0.178615	0.131157	0.183605	0.203672
5730405O15Rik	0.102037	0.083007	0.148589	0.0573855	0.329439	0.208643	0.118151	0.0867505
Zfp558	0.246426	0.107741	0.193117	0.129291	0.151388	0.0722554	0.11479	0.137812
Syt9	0.0243697	0.108367	0.0308504	0.0858448	0.136689	0.258629	0.182558	0.276536
Atad5	0.143121	0.100624	0.137751	0.132927	0.0903996	0.148548	0.120938	0.171194
Degs2	0.067075	0.187485	0.192687	0.0542856	0.170656	0.193379	0.160125	0.26222
Rad51c	0.134981	0.185711	0.0870833	0.105713	0.138422	0.214917	0.167805	0.214559
Kcnj16	0.0458418	0.114522	0.162824	0.129412	0.114861	0.134777	0.0944692	0.113574
Nemp2	0.213642	0.155105	0.191258	0.145415	0.175829	0.112808	0.111424	0.229915
Ccdc14	0.11692	0.100951	0.164137	0.161322	0.112709	0.18805	0.165622	0.225945
Gpr35	0.100657	0.0977085	0.189772	0.214175	0.14785	0.132822	0.129936	0.277197
4930404I05Rik	0.0625536	0.0997894	0.116811	0.0521412	0.188519	0.111887	0.264531	0.177795
Vmn2r29	0.0953439	0.090054	0.122722	0.0924761	0.126535	0.135441	0.177944	0.145246
Rasl10b	0.45785	0.196453	0.38739	0.148697	0.0735358	0.102502	0.0911772	0.0954951
Filip1	0.194363	0.185679	0.151985	0.163211	0.0759919	0.141572	0.147908	0.215564
Zfp619	0.106078	0.148781	0.0713625	0.0927291	0.0820206	0.145079	0.156053	0.190719
Ptpru	0.0881294	0.0540519	0.0737503	0.0913871	0.107245	0.188665	0.178917	0.266735
Psmc3ip	0.0629314	0.171339	0.208603	0.103074	0.228563	0.165698	0.0658865	0.129955
Gpr162	0.0231858	0.100312	0.0438113	0.138703	0.147624	0.179732	0.102426	0.185235
Ino80dos	0.13477	0.149466	0.0545155	0.126576	0.163745	0.13825	0.118683	0.207721
Zfp493	0.0189831	0.0825221	0.105173	0.0847467	0.187871	0.224936	0.151924	0.196112
6230400D17Rik	0.136954	0.215295	0.0536733	0.136514	0.134347	0.217973	0.134099	0.138882
Stx1a	0.0812203	0.108353	0.142864	0.121915	0.156872	0.0740875	0.208027	0.187459
Ctrl	0.134362	0.28322	0.128138	0.112453	0.118243	0.0316826	0.205949	0.168399
Zfp964	0.103961	0.084582	0.18181	0.128406	0.0494518	0.110123	0.0852989	0.144452
Moap1	0.0572303	0.119866	0.165992	0.0113157	0.157116	0.177753	0.0806577	0.23763
Eid2	0.138738	0.166529	0.291756	0.152871	0.082548	0.243299	0.234278	0.0798484
Atp4a	0.0867349	0.0909814	0.114434	0.093427	0.170945	0.117127	0.165073	0.0592437
Tspan5	0.122897	0.255143	0.293534	0.184391	0.100067	0.177214	0.144227	0.293465
Nsg1	0.0150592	0.0474589	0.0648526	0.109287	0.267147	0.206571	0.179268	0.234463
Hey1	0.0826522	0.152089	0.137174	0.0689734	0.245794	0.123558	0.185642	0.126196
Arid3a	0.100237	0.112036	0.136056	0.145655	0.123723	0.236607	0.174367	0.200038
Lrrc75a	0.0616894	0.0744431	0.115226	0.125265	0.261578	0.24953	0.223894	0.255747
Col11a2	0.100555	0.145428	0.104251	0.120621	0.180433	0.155039	0.177183	0.162612
Slc7a1	0.234633	0.180198	0.246224	0.14003	0.132764	0.142087	0.14894	0.203987
Tmem266	0.112396	0.0311471	0.0565525	0.104025	0.280091	0.208688	0.294474	0.242093
Igf1r	0.134469	0.129032	0.125207	0.130476	0.110743	0.182666	0.197388	0.257994
Hmcn1	0.21673	0.222019	0.196125	0.228931	0.0654122	0.139077	0.15264	0.209248
Nbea	0.163949	0.14434	0.124483	0.124489	0.114859	0.170777	0.165181	0.159355
Alox12	0.128171	0.11217	0.284069	0.123047	0.150646	0.108403	0.0907362	0.180094
Gm12359	0.170836	0.189228	0.175215	0.0734864	0.0622457	0.060943	0.149275	0.163585
Ccdc15	0.127248	0.168882	0.129077	0.186305	0.0607849	0.14571	0.18579	0.241157
1700047I17Rik2	0.264534	0.207866	0.286087	0.181845	0.141941	0.138569	0.118171	0.184508
Fam177a	0.264534	0.207866	0.286087	0.181845	0.141941	0.138569	0.118171	0.184508
Plcd1	0.0423724	0.156277	0.0988339	0.19199	0.203232	0.234238	0.183154	0.138579
Hoxb3	0.11307	0.0984027	0.0828511	0.164672	0.228011	0.238981	0.272031	0.282947
Gpr132	0.0870419	0.138173	0.293308	0.0624973	0.291485	0.16512	0.15281	0.173408
Sbsn	0.155422	0.271205	0.163843	0.201103	0.136894	0.26108	0.196233	0.282648
Slamf7	0.0311046	0.110032	0.195567	0.130968	0.209619	0.200041	0.151078	0.325861
4930452B06Rik	0.119879	0.0628893	0.338953	0.126424	0.129269	0.0901814	0.136271	0.0565352
Pou2af1	0.10568	0.293007	0.201636	0.171517	0.213644	0.167283	0.130144	0.174457
Mybl2	0.296637	0.117881	0.324815	0.244557	0.0860548	0.117982	0.124291	0.12313
Platr22	0.406323	0.140424	0.228942	0.144134	0.105556	0.157187	0.10536	0.0434362
Brdt	0.130758	0.129725	0.135513	0.0998042	0.206588	0.165605	0.132791	0.201018
Rap1gap2	0.730479	0.146052	0.342634	0.0788168	0.102135	0.110997	0.127124	0.178235
Col8a1	0.0422007	0.206894	0.364958	0.172213	0.177108	0.177839	0.12677	0.165971
4933412E12Rik	0.233845	0.0714661	0.142293	0.129545	0.133283	0.199973	0.167288	0.159521
Mkln1os	0.124212	0.125415	0.210214	0.0786173	0.171059	0.0578401	0.109061	0.180222
Nlrp3	0.0383584	0.0675038	0.176209	0.164583	0.207483	0.115511	0.114813	0.179072
Milr1	0.012581	0.191	0.130218	0.101304	0.27318	0.173145	0.142783	0.189952
Kantr	0.223961	0.188805	0.171089	0.088681	0.0896676	0.222432	0.11814	0.147419
Rsph9	0.0328104	0.103469	0.0209011	0.106238	0.195258	0.170674	0.0898886	0.232747
Tvp23a	0.11036	0.10572	0.134131	0.152343	0.0921959	0.198447	0.0857251	0.16077
Srms	0.0834558	0.0866126	0.0978306	0.098497	0.170014	0.138337	0.115324	0.256102
Cenpf	0.374221	0.171144	0.466673	0.267692	0.0502734	0.138877	0.0652725	0.100967
Hcar2	0.0628365	0.0384088	0.172599	0.187322	0.0766104	0.085099	0.118408	0.214117
Syn3	0.109306	0.0909665	0.111198	0.135949	0.14247	0.186805	0.145548	0.211493
C130050O18Rik	0.10516	0.132273	0.132167	0.159147	0.174474	0.122288	0.135028	0.126109
Ly6c1	0.446311	0.287726	0.218927	0.221018	0.25946	0.0745164	0.125419	0.129544
Gm5431	0.0654522	0.0760603	0.149032	0.145962	0.323237	0.211817	0.133597	0.171598
Zfp248	0.271616	0.150569	0.275333	0.210767	0.200585	0.168475	0.13652	0.232884
Kif26a	0.221578	0.149049	0.126187	0.156347	0.100789	0.170442	0.0976526	0.145286
4930455G09Rik	0.0961262	0.115719	0.205371	0.118804	0.0343796	0.129664	0.224643	0.302238
Dagla	0.0274802	0.0954188	0.121463	0.0979802	0.144053	0.219688	0.154277	0.261105
Kif18b	0.35536	0.177883	0.579645	0.288275	0.045205	0.183883	0.0826999	0.04678
Cdyl2	0.115118	0.134137	0.144555	0.111182	0.146548	0.251168	0.206036	0.209571
Hyal3	0.0990198	0.0674219	0.0739333	0.0827094	0.103803	0.21613	0.200274	0.239075
Gm12657	0.221922	0.106597	0.125127	0.190026	0.265522	0.232474	0.0711023	0.0289491
Zc2hc1a	0.150042	0.156548	0.203303	0.111455	0.171683	0.190036	0.171371	0.271634
Hist1h4c	0	0	0.0665048	0.351188	0.0764319	0	0.180834	0.811413
Ecm2	0.148563	0.121213	0.0594248	0.170072	0.230144	0.164304	0.208863	0.350685
B130024G19Rik	0.0674103	0.133084	0.105496	0.162445	0.223336	0.149015	0.148764	0.165238
Kcne4	0.0981258	0.12753	0.11599	0.111531	0.167585	0.13233	0.198527	0.255117
3110070M22Rik	0.05439	0.0869108	0.153971	0.193569	0.201033	0.146426	0.248421	0.217165
Slc18a2	0.177663	0.114871	0.176486	0.173472	0.203605	0.149097	0.237742	0.24843
Nxpe4	0.210476	0.165311	0.192785	0.0718258	0.150502	0.0953884	0.156416	0.172551
Pgm5	0.0462545	0.109673	0.038216	0.0680634	0.203427	0.183805	0.15797	0.237667
Plekhh2	0.0358693	0.149707	0.0620095	0.101889	0.17347	0.21811	0.278899	0.246437
Spatc1l	0.217604	0.0919083	0.16856	0.094378	0.0163491	0.0627303	0.110528	0.114504
Cep72	0.25928	0.157958	0.203382	0.149272	0.196832	0.162764	0.242953	0.203333
Tshz3	0.0966835	0.16224	0.13971	0.080747	0.184557	0.186453	0.248121	0.224674
Fras1	0.0446707	0.0623922	0.0272713	0.084316	0.107729	0.148268	0.168887	0.159345
Cbln3	0.156654	0.147328	0.155117	0.116136	0.182558	0.0762444	0.132467	0.19352
Cplx2	0.109892	0.213995	0.127043	0.164158	0.131488	0.21914	0.179008	0.16698
Rpgr	0.186523	0.159266	0.207585	0.139206	0.1796	0.211275	0.167799	0.22774
Zeb2os	0.10195	0.181197	0.136524	0.176244	0.222343	0.198082	0.177823	0.297903
Gdf6	0.0521516	0.174916	0.102925	0.106253	0.202032	0.21647	0.264794	0.227992
Neil2	0.253942	0.138335	0.1097	0.141992	0.141472	0.181316	0.151522	0.156894
LOC102634812	0.228402	0.110554	0.169369	0.126933	0.329512	0.0317031	0.227541	0.221339
Sspn	0.0473616	0.177587	0.0970235	0.0832399	0.197679	0.203933	0.171952	0.2157
Atad3aos	0.0785326	0.0637893	0.191514	0.207737	0.242159	0.183637	0.159968	0.342645
Stk26	0.0731491	0.50084	0.173026	0.140896	0.0952736	0.228422	0.300608	0.170815
A330009N23Rik	0.0854308	0.148549	0.168441	0.229297	0.258757	0.22222	0.173601	0.114421
Fanca	0.198757	0.155861	0.246293	0.223204	0.123289	0.208851	0.180284	0.183018
1700102P08Rik	0.0829812	0.0892134	0.121198	0.0916132	0.0585878	0.124044	0.150961	0.201881
Guca1b	0.176207	0.210971	0.199556	0.119441	0.161211	0.19137	0.195633	0.150373
Col20a1	0.128439	0.165073	0.13977	0.135943	0.148786	0.104751	0.185663	0.138303
Batf2	0.130708	0.123538	0.227068	0.144063	0.288402	0.138381	0.122134	0.146556
Efna3	0.0986291	0.118712	0.0160993	0.0622226	0.119928	0.174742	0.0865059	0.143666
1500026H17Rik	0.0703585	0.119744	0.0763573	0.12293	0.268939	0.249017	0.194924	0.24752
Ptpn13	0.00752958	0.220222	0.0927385	0.154446	0.145654	0.231174	0.26214	0.319388
Hhat	0.106259	0.13596	0.23212	0.0627237	0.160552	0.170164	0.227606	0.286596
Tgfb2	0.31714	0.203555	0.323243	0.29273	0.0936879	0.145569	0.128516	0.181302
Ndc80	0.211037	0.110439	0.459155	0.258502	0.114638	0.147303	0.105229	0.10424
Far2	0.123608	0.18206	0.14628	0.124541	0.0872537	0.112415	0.14182	0.0959649
Spib	0.13896	0.194791	0.241918	0.175291	0.218277	0.252272	0.231305	0.243865
B230208H11Rik	0.150552	0.0627331	0.0494772	0.146105	0.206646	0.263239	0.10682	0.246141
Lnx1	0.0873454	0.0772717	0.0758653	0.0985348	0.207779	0.226968	0.217278	0.181863
Ctsw	0.0637876	0.150029	0.168994	0.0531736	0.301088	0.167874	0.171644	0.236827
1700029J07Rik	0.141182	0.132063	0.131356	0.126911	0.144291	0.147878	0.193662	0.279772
Cdk14	0.0229686	0.125357	0.12984	0.0885609	0.178878	0.290053	0.192776	0.291507
Ier5l	0.289701	0.078827	0.121911	0.201718	0.336526	0.235187	0.159028	0.219775
Gzmb	0.0804189	0.112455	0.207341	0.13122	0.18961	0.0371438	0.137676	0.0848745
Pcdh17	0.335779	0.188971	0.237881	0.231576	0.091402	0.17977	0.0912306	0.175186
Lrp2bp	0.044995	0.0720372	0.106174	0.0521862	0.122618	0.208716	0.104681	0.104351
Spdl1	0.351918	0.161689	0.355369	0.229069	0.0928549	0.220282	0.124959	0.149917
Ttll7	0.273576	0.204548	0.234643	0.139021	0.10993	0.192185	0.125888	0.170015
Lrrc1	0.123985	0.230114	0.0917872	0.221893	0.213468	0.279248	0.260326	0.289039
Rnls	0.0747897	0.228956	0.175974	0.165459	0.257676	0.195654	0.188286	0.23876
E130307A14Rik	0.125856	0.158018	0.0469027	0.105285	0.219202	0.161552	0.161281	0.206854
Slc6a16	0.00975147	0.0694615	0.0246178	0.16129	0.334715	0.332493	0.261858	0.27079
Erbb2	0.0672126	0.125771	0.168346	0.180437	0.17697	0.21629	0.137455	0.278155
H2-Oa	0.086743	0.201925	0.126618	0.048671	0.283221	0.271131	0.138852	0.394432
Vsig10l	0.0965715	0.112864	0.0839139	0.108898	0.145011	0.193034	0.184364	0.180215
BC065397	0.102842	0.127335	0.140476	0.0859202	0.172434	0.212765	0.166098	0.275203
Hist1h2bk	2.12995e-06	0.000147334	0.226674	0.261416	0.191708	0.21062	0.514938	0.00219107
Pcdhgc4	0.565788	0.395538	0.59558	0.267002	0.00997063	0.0239098	0.0244712	0.0571319
Card9	0.0382972	0.190678	0.17376	0.108621	0.282817	0.0520215	0.141924	0.198954
Ttc28	0.147257	0.115782	0.16963	0.184471	0.127318	0.161018	0.200064	0.240923
Sytl2	0.0398201	0.158731	0.146034	0.141344	0.223947	0.245529	0.195666	0.266456
Emb	0.147222	0.189341	0.164251	0.202888	0.252072	0.293479	0.258605	0.299388
Gm14023	0.149233	0.117709	0.213431	0.166454	0.318693	0.241794	0.26795	0.180693
2210408I21Rik	0.117222	0.136835	0.121505	0.0675437	0.133514	0.153192	0.209035	0.280641
Tppp3	0.059801	0.22774	0.542436	0.0498389	0.199294	0.132608	0.12262	0.34303
Tnfrsf26	0.196072	0.15284	0.198825	0.233041	0.159882	0.101453	0.0923604	0.229398
Sh3tc2	0.15646	0.122618	0.129434	0.192451	0.193675	0.16556	0.0749938	0.159691
Slfn1	0.0976277	0.13	0.332382	0.0815401	0.297159	0.213208	0.155931	0.186685
Ifnlr1	0.428411	0.23755	0.50049	0.28139	0.037696	0.0960182	0.0481961	0.107907
Gfpt2	0.0412812	0.283298	0.163106	0.108826	0.159426	0.170513	0.28454	0.593918
Pik3ip1	0.133046	0.118856	0.190248	0.153582	0.258367	0.255063	0.165426	0.228428
4930483K19Rik	0.236362	0.332883	0.383175	0.272026	0.0527119	0.0681712	0.0356298	0.0214954
Rps6ka5	0.222907	0.155769	0.107997	0.147866	0.1427	0.161238	0.185858	0.202526
Slc30a3	0.0908182	0.0738271	0.0487235	0.112291	0.222529	0.161232	0.164861	0.329305
Spa17	0.178524	0.145933	0.306577	0.0768334	0.167296	0.110906	0.12702	0.222914
Gpr84	0.116132	0.239564	0.235434	0.1733	0.147415	0.106045	0.159805	0.161105
Ccdc102a	0.0532775	0.0538063	0.0997624	0.0552718	0.25209	0.20669	0.109499	0.261625
Hoxb2	0.110779	0.175032	0.150173	0.151178	0.223565	0.164833	0.14043	0.331956
Aldh1l2	0.49902	0.184575	0.436539	0.103817	0.0464255	0.0735687	0.0878281	0.173294
AI467606	0.0792764	0.126041	0.255214	0.189975	0.307155	0.141169	0.0990151	0.331075
Ripply1	0.0453211	0.0725545	0.0850656	0.110381	0.181475	0.158534	0.15249	0.282017
Zfp518b	0.191168	0.220805	0.186279	0.160501	0.0834013	0.182252	0.141951	0.213821
Gpr153	0.0246192	0.211169	0.106255	0.0931633	0.199876	0.150072	0.214544	0.273353
Tcea2	0.152886	0.202339	0.114686	0.207571	0.257792	0.287347	0.125817	0.249834
Gdpd5	0.0847133	0.134538	0.111791	0.170654	0.150657	0.213606	0.225298	0.243802
Zfp937	0.129601	0.125615	0.189049	0.15591	0.173046	0.210646	0.142413	0.180438
Havcr2	0.0672652	0.132804	0.222228	0.162106	0.348082	0.292056	0.144831	0.215921
Ankrd42	0.218556	0.226438	0.199422	0.150523	0.218569	0.191241	0.134822	0.268058
Awat2	0.0576768	0.0921012	0.107859	0.117282	0.228138	0.256827	0.270965	0.175488
Gm3414	0.132058	0.185504	0.172274	0.149494	0.0911054	0.150103	0.224523	0.164054
Egr2	0.0819742	0.13026	0.121797	0.101429	0.0998001	0.0564435	0.0506665	0.160174
Olfr1029	0.0291674	0.0468504	0.271784	0.327029	0.263225	0.199959	0.245499	0.186708
Nkx2-6	0.104308	0.105325	0.03391	0.0442343	0.0916802	0.140564	0.143751	0.192397
Gm14057	0.112575	0.102698	0.0546596	0.0941043	0.200548	0.210292	0.145767	0.130095
Adamts4	0.377085	0.166177	0.383992	0.18869	0.169909	0.137469	0.0937914	0.177162
B230217O12Rik	0.092934	0.0632357	0.107535	0.139222	0.265247	0.277271	0.178515	0.225026
2610035D17Rik	0.0334422	0.0536691	0.103513	0.0685907	0.188456	0.0304611	0.0692283	0.249016
Rflnb	0.367449	0.143698	0.180301	0.106866	0.147974	0.175252	0.113607	0.203329
Mamdc4	0.162826	0.138732	0.132863	0.142399	0.18506	0.217939	0.15061	0.226412
A430035B10Rik	0.0937704	0.076241	0.0797078	0.103485	0.200217	0.303621	0.209645	0.191529
Cachd1	0.0555828	0.149688	0.0853043	0.172313	0.166341	0.237199	0.260875	0.284215
Agbl3	0.0867383	0.112861	0.105899	0.124412	0.296006	0.194697	0.206943	0.230914
Sass6	0.0910404	0.0949447	0.195962	0.201209	0.163899	0.23015	0.220932	0.225753
Greb1l	0.686922	0.361626	0.425253	0.319506	0.0308533	0.110506	0.0634294	0.0493741
Rgr	0.014501	0.0967861	0.027474	0.0592858	0.0402437	0.162849	0.247372	0.279253
Gjc3	0.167735	0.200942	0.0822427	0.127182	0.261249	0.203454	0.260786	0.273246
2610203C22Rik	0.0248937	0.135472	0.136681	0.0810942	0.134185	0.212093	0.342022	0.198093
Cyfip2	0.0779129	0.110653	0.190059	0.144011	0.172906	0.189354	0.15874	0.241821
Cd209a	0.121161	0.0986843	0.267584	0.117547	0.385878	0.355029	0.230738	0.24515
2700038G22Rik	0.396525	0.283663	0.214801	0.0557626	0.137046	0.138477	0.151222	0.198025
Fcmr	0.120615	0.175281	0.210058	0.225251	0.19211	0.0923692	0.139524	0.135296
Trim80	0.18217	0.113127	0.118204	0.164908	0.258565	0.16667	0.108844	0.423784
Cenpk	0.190441	0.146799	0.248761	0.109353	0.187534	0.218584	0.144249	0.175339
Morn4	0.19306	0.21899	0.193866	0.0833284	0.159556	0.148703	0.222481	0.164894
Slc13a5	0.0377538	0.0456372	0.0418541	0.0773141	0.228593	0.210161	0.289604	0.430322
Espn	0.0295255	0.166751	0.0250136	0.126424	0.231055	0.286282	0.299998	0.288623
Slc22a29	0.714518	0.237871	0.303117	0.168394	0.0602781	0.042222	0.0799877	0.093404
Schip1	0.201179	0.228712	0.176166	0.134973	0.121916	0.202248	0.164857	0.20554
Traf3ip3	0.132658	0.222662	0.213439	0.182024	0.209238	0.156354	0.124905	0.202569
Ap1s3	0.258089	0.189077	0.181209	0.15398	0.198724	0.269833	0.20497	0.213234
Mdfi	0.18357	0.116826	0.204514	0.165254	0.168921	0.215936	0.232694	0.308382
Ugt1a7c	0.056386	0.157362	0.117279	0.0449837	0.180643	0.14444	0.173369	0.59397
Zfp947	0.102111	0.109727	0.233611	0.157119	0.213796	0.254344	0.248409	0.262852
Pbx4	0.11161	0.159623	0.071799	0.163812	0.239011	0.19708	0.078881	0.149036
Ccne2	0.189047	0.200167	0.192544	0.190788	0.20457	0.169015	0.185149	0.16376
Gm16907	0.0877581	0.172107	0.143318	0.108534	0.106795	0.210308	0.253037	0.196418
Ankrd1	0.118942	0.212549	0.583481	0.140076	0.141607	0.0784117	0.0605858	0.296782
B3galnt1	0.20531	0.0865012	0.172922	0.182633	0.198128	0.20983	0.146465	0.185752
Megf6	0.109407	0.324364	0.145297	0.239512	0.0864726	0.178752	0.23946	0.300825
9330175E14Rik	0.0982107	0.170228	0.123507	0.129098	0.223632	0.17402	0.173729	0.251722
BC025920	0.111372	0.199419	0.130342	0.239908	0.194678	0.14316	0.28248	0.313108
Ccl19	0.0215477	0.117855	0.168772	0.0874465	0.237662	0.236338	0.171419	0.139862
Sema3c	0.00629533	0.318891	0.107929	0.20936	0.126763	0.261782	0.411416	0.36149
Neurl1b	0.245609	0.121309	0.262956	0.217682	0.118756	0.232963	0.0889733	0.217686
Kif4	0.397592	0.213867	0.482085	0.247496	0.0635992	0.154425	0.0723233	0.087084
Gbgt1	0.0907525	0.143956	0.154801	0.147755	0.14047	0.0828068	0.308192	0.150309
Zfp28	0.18382	0.166689	0.1498	0.131583	0.131099	0.245458	0.182835	0.267003
Col12a1	0.170867	0.157112	0.25809	0.129185	0.128554	0.199194	0.185159	0.270705
Il18r1	0.0450598	0.264761	0.0489379	0.197617	0.156035	0.437934	0.372396	0.419297
Nr4a2	0.0728508	0.101977	0.0408924	0.0533036	0.223658	0.198207	0.223257	0.298588
1700020D05Rik	0.145774	0.0959048	0.199616	0.168163	0.0834455	0.367636	0.236695	0.260394
Kif20b	0.356654	0.162997	0.470394	0.279188	0.0914534	0.186788	0.12047	0.13162
Mtl5	0.10783	0.153141	0.0741629	0.133144	0.163883	0.138656	0.163583	0.264919
Arntl2	0.357132	0.180802	0.329753	0.12326	0.194816	0.192599	0.119794	0.223622
Nol4l	0.285989	0.178282	0.211704	0.27791	0.106671	0.172425	0.167374	0.16452
Npr3	0.0169548	0.141031	0.0426415	0.135115	0.268819	0.337466	0.202559	0.324716
C1qtnf7	0.0183588	0.208184	0.101811	0.131887	0.237936	0.232408	0.237512	0.308309
Zfp966	0.136937	0.144169	0.101479	0.142862	0.176051	0.207594	0.2532	0.197602
Zfp967	0.136937	0.144169	0.101479	0.142862	0.176051	0.207594	0.2532	0.197602
A630001G21Rik	0.12372	0.239877	0.200518	0.103485	0.376004	0.205098	0.170082	0.11794
Plp1	0.145439	0.0915902	0.115194	0.149023	0.237659	0.140372	0.193907	0.225073
Slc16a3	0.0710096	0.12212	0.200833	0.106775	0.212796	0.0752691	0.416704	0.569025
Adgrg6	0.184694	0.178746	0.180318	0.211254	0.143963	0.252118	0.179719	0.228765
Samsn1	0.144962	0.105578	0.29104	0.134276	0.28923	0.214497	0.167471	0.225076
Ust	0.271882	0.325868	0.499719	0.309699	0.0939347	0.174877	0.0889733	0.179635
Hoxb5	0.283502	0.077807	0.222504	0.155622	0.142751	0.196088	0.163212	0.345519
Mansc4	0.0275724	0.129026	0.118608	0.0455138	0.24988	0.275826	0.182458	0.257982
Zfp13	0.266165	0.177573	0.182641	0.224374	0.303373	0.244102	0.269347	0.206893
Tnfrsf22	0.334255	0.149687	0.324254	0.229814	0.185263	0.202186	0.111202	0.188051
Zfp580	0.186047	0.232398	0.104129	0.177147	0.2708	0.280602	0.203043	0.242337
Gm10767	0.0942144	0.120017	0.105954	0.165426	0.200667	0.182025	0.166329	0.154535
Ms4a1	0.0884198	0.237275	0.129032	0.177897	0.32277	0.264584	0.279108	0.300547
Rd3	0.00730783	0.0466019	0.0276207	0.0827659	0.155438	0.163678	0.226891	0.233972
1700030C10Rik	0.0180202	0.0990898	0.183394	0.143247	0.244614	0.283681	0.167288	0.0452841
Afap1	0.0464871	0.182641	0.120688	0.156046	0.209	0.222636	0.245289	0.262295
Rem1	0.0573505	0.177704	0.0723844	0.138868	0.261498	0.30299	0.117698	0.283555
Zfp11	0.158597	0.111682	0.171685	0.192149	0.168586	0.171044	0.207451	0.258856
Ace	0.268944	0.339088	0.35998	0.140278	0.156741	0.233001	0.178524	0.26426
Pdk3	0.203742	0.189139	0.253932	0.271377	0.213225	0.0829076	0.155165	0.242743
Robo2	0.0307489	0.120406	0.0930503	0.147109	0.202644	0.313327	0.262351	0.287923
Msh5	0.306256	0.288027	0.259321	0.174914	0.114738	0.182048	0.175162	0.112694
Dcdc2a	0.0077556	0.0853995	0.10235	0.108816	0.207531	0.258443	0.18343	0.351371
Dlg4	0.037115	0.130621	0.152629	0.112583	0.219325	0.293096	0.241326	0.313142
Specc1	0.223628	0.231679	0.258545	0.173315	0.130953	0.168003	0.168796	0.26407
Adamts6	0.279658	0.180589	0.128363	0.1593	0.109897	0.18074	0.135159	0.249313
Fam212a	0.268112	0.199792	0.240482	0.094705	0.245936	0.152507	0.17431	0.37139
Trim59	0.383225	0.209034	0.426173	0.214426	0.094282	0.191308	0.0941056	0.096301
Apitd1	0.329179	0.104757	0.306263	0.231628	0.257893	0.117434	0.134453	0.283016
A930004D18Rik	0.0563734	0.0772471	0.0835123	0.135782	0.254506	0.248285	0.154432	0.304831
Prickle2	0.169769	0.141343	0.180266	0.182474	0.139348	0.254797	0.195142	0.258723
Slc34a2	0.379732	0.343108	0.363479	0.32201	0.0914162	0.117731	0.0463438	0.184078
Lrrc8b	0.400912	0.48607	0.329351	0.130955	0.0968178	0.151913	0.139145	0.141691
4931403E22Rik	0.0906868	0.109213	0.141293	0.216169	0.0950805	0.198595	0.183946	0.114092
1700037C18Rik	0.45975	0.193656	0.433889	0.156831	0.186854	0.14775	0.238071	0.159534
Cacna1d	0.0812933	0.111196	0.0673756	0.124401	0.220368	0.203489	0.169686	0.213566
Gm10433	0.0916619	0.110379	0.115338	0.184216	0.166658	0.123708	0.24285	0.22208
Pde6g	0.220393	0.180627	0.143664	0.0823592	0.356826	0.228526	0.178611	0.110706
2016-03-03	0.289682	0.226154	0.24865	0.127425	0.164885	0.0634534	0.208354	0.286156
Nckap5l	0.231556	0.138824	0.13635	0.122979	0.177922	0.171106	0.161596	0.263127
Pstpip1	0.0820662	0.0796471	0.209089	0.081797	0.400112	0.173541	0.258582	0.375162
Tspan6	0.198482	0.261401	0.321365	0.179769	0.270829	0.13836	0.207363	0.297086
F630028O10Rik	0.199445	0.138668	0.230517	0.0905899	0.239105	0.182566	0.2651	0.195558
Msl3l2	0.216622	0.156466	0.124237	0.182124	0.164147	0.186756	0.145509	0.174329
Sema6c	0.00744885	0.159792	0.046616	0.0901597	0.20892	0.337733	0.208544	0.306125
Pak6	0.467198	0.273581	0.444275	0.18567	0.100782	0.0919807	0.0810287	0.166541
Fancb	0.251679	0.130639	0.240455	0.134103	0.100094	0.189125	0.127225	0.144544
Dubr	0.208148	0.194987	0.25017	0.0561141	0.0933729	0.257661	0.191317	0.0985152
Fam83d	0.375432	0.227069	0.461653	0.466994	0.0937224	0.0855192	0.0661145	0.165583
E230016M11Rik	0.29989	0.174835	0.212931	0.0753293	0.239708	0.184666	0.257638	0.26532
6530402F18Rik	0.101753	0.124004	0.169475	0.138333	0.22327	0.268951	0.161031	0.280259
Gm10941	0.512654	0.288831	0.278194	0.139137	0.118147	0.187331	0.399889	0.239282
Bcl2	0.284742	0.257469	0.341971	0.216142	0.144399	0.164441	0.144133	0.247326
Spock2	0.00796301	0.296433	0.0836443	0.325184	0.118017	0.397564	0.341226	0.319692
Mark1	0.0669053	0.186613	0.0966127	0.161266	0.254267	0.287206	0.21312	0.361763
Cdca5	0.322058	0.243352	0.43659	0.238051	0.193148	0.128427	0.06717	0.13243
Amica1	0.145074	0.099279	0.209881	0.140782	0.387988	0.27986	0.221944	0.246555
Il21r	0.0702117	0.155987	0.244343	0.151144	0.2813	0.258987	0.231705	0.396483
Fry	0.514123	0.360591	0.281231	0.173086	0.12683	0.162777	0.132178	0.237946
Adam4	0.283256	0.404512	0.349764	0.269996	0.159397	0.184799	0.239669	0.10784
Eml6	0.164515	0.102699	0.15147	0.161463	0.081797	0.212576	0.187533	0.243913
Gata2	0.155218	0.288508	0.210186	0.151841	0.183516	0.109745	0.165275	0.132321
Zfp503	0.107219	0.14804	0.226102	0.168485	0.225554	0.201332	0.100133	0.289031
Asic1	0.13041	0.129381	0.106194	0.14218	0.179454	0.185168	0.231756	0.289035
D330050I16Rik	0.245431	0.0751232	0.124702	0.180762	0.316475	0.173554	0.213492	0.0933269
6430571L13Rik	0.162046	0.270042	0.154607	0.154234	0.0994009	0.127913	0.229026	0.184502
Gjc2	0.0138031	0.169023	0.0347721	0.0784589	0.328533	0.274934	0.164663	0.333591
Npb	0.395893	0.252622	0.293199	0.177755	0.0775999	0.100073	0.254642	0.302921
Ms4a4c	0.0559104	0.179021	0.294404	0.129617	0.233984	0.200081	0.15056	0.186823
Tal1	0.235662	0.129916	0.195014	0.20362	0.191521	0.2102	0.191174	0.217749
Gm20324	0.183856	0.304925	0.167586	0.154299	0.201028	0.212889	0.148647	0.178052
Irak3	0.140356	0.122296	0.187642	0.133542	0.298557	0.221595	0.140106	0.360535
Zfp872	0.0920518	0.0829158	0.0654912	0.0685183	0.134049	0.12863	0.167044	0.136255
Cdon	0.0963772	0.226396	0.111075	0.166379	0.119306	0.310939	0.304571	0.317751
Wdr93	0.0798368	0.147026	0.186968	0.130286	0.309163	0.322199	0.405624	0.320308
Cdh24	0.212709	0.198659	0.151676	0.0921662	0.0704512	0.230771	0.194458	0.138493
Cklf	0.229879	0.138569	0.335463	0.203429	0.198866	0.166391	0.181547	0.123357
Pou2f2	0.105245	0.205248	0.369667	0.249208	0.196214	0.214961	0.173487	0.207462
Mmp11	0.0797351	0.166651	0.148149	0.150714	0.154075	0.186348	0.237149	0.374426
Pdp1	0.384572	0.232885	0.247974	0.161781	0.137535	0.226951	0.159685	0.232649
1810046K07Rik	0.0918867	0.0747	0.0149692	0.131695	0.257804	0.104066	0.215142	0.306086
Zc3h6	0.139312	0.0750924	0.131028	0.145564	0.206998	0.184426	0.163638	0.264574
Zbtb32	0.0854777	0.0963361	0.128207	0.125981	0.217074	0.180525	0.129381	0.283081
Ccdc62	0.122267	0.123452	0.130513	0.126734	0.222058	0.252333	0.221661	0.247296
Kcna2	0.0581917	0.0969979	0.269431	0.180949	0.152282	0.133609	0.13149	0.205974
Mss51	0.250426	0.205617	0.124581	0.135397	0.13688	0.147699	0.114735	0.226898
Pde1a	0.0744191	0.127878	0.0631952	0.0921371	0.218687	0.268691	0.167729	0.317548
Wisp1	0.0846181	0.183941	0.229525	0.193256	0.113106	0.2774	0.132867	0.196544
Zfp52	0.16771	0.221602	0.29387	0.248171	0.175615	0.193238	0.144399	0.286968
Rasgrp1	0.0832815	0.0864312	0.249135	0.107763	0.23669	0.153163	0.146349	0.233743
Slc35g2	0.33314	0.165459	0.154127	0.226895	0.241033	0.363015	0.263745	0.326928
Myl4	0.135088	0.110125	0.265898	0.113066	0.330773	0.3425	0.0723638	0.142427
Pik3r6	0.167825	0.163018	0.224363	0.154067	0.224537	0.18943	0.1699	0.216235
Zfp442	0.187877	0.131512	0.202467	0.167853	0.133715	0.250259	0.205872	0.249113
Clic5	0.0158891	0.111754	0.030091	0.0690882	0.194988	0.177596	0.165072	0.217014
Jazf1	0.387093	0.29406	0.414453	0.151043	0.166601	0.259779	0.203509	0.176483
Pole2	0.205902	0.1686	0.196584	0.25231	0.29129	0.128371	0.22615	0.269514
Cenpp	0.244921	0.137083	0.421264	0.0953141	0.193986	0.269958	0.193636	0.143147
Dync2h1	0.213801	0.162285	0.12891	0.159902	0.154338	0.163433	0.221306	0.259088
Astn2	0.063301	0.190752	0.095306	0.157667	0.214296	0.29696	0.248576	0.295818
Syp	0.132293	0.0695435	0.165877	0.176979	0.242877	0.222584	0.204762	0.288634
Gen1	0.260639	0.180582	0.181409	0.286016	0.204738	0.260855	0.255425	0.257436
Adam33	0.00985916	0.173062	0.0493541	0.118262	0.14484	0.224616	0.247141	0.321173
Gm1966	0.0812203	0.110961	0.230179	0.137837	0.191429	0.150276	0.121372	0.260546
Cd4	0.107036	0.0793972	0.157665	0.0815401	0.240429	0.0977133	0.121746	0.199139
Arid5a	0.201126	0.183959	0.16173	0.164961	0.174133	0.226691	0.190429	0.273493
Heph	0.116367	0.194864	0.196568	0.165213	0.202697	0.229967	0.24334	0.282374
Pih1d2	0.270869	0.152203	0.13523	0.118713	0.194822	0.108763	0.209552	0.214247
Ptpn22	0.0842106	0.211461	0.263266	0.193485	0.324775	0.244386	0.230494	0.139678
Plcd3	0.378801	0.165197	0.223802	0.0992945	0.1892	0.241402	0.176157	0.218136
Tmem8b	0.0577627	0.057064	0.0649815	0.124953	0.168541	0.309807	0.2513	0.285441
Rfx3	0.155319	0.182653	0.129857	0.180066	0.103935	0.198814	0.220727	0.256052
Gdf9	0.0841432	0.146356	0.116126	0.0973829	0.234601	0.0916348	0.213447	0.204593
1700010I14Rik	0.0809189	0.128609	0.242444	0.169382	0.122806	0.171189	0.175029	0.184726
Hic2	0.158626	0.0926073	0.0997167	0.147805	0.125563	0.258163	0.165824	0.283093
Naip6	0.0960796	0.20141	0.152864	0.240671	0.167382	0.176814	0.201473	0.249851
Crocc	0.180145	0.136992	0.152021	0.206097	0.187161	0.246045	0.169482	0.219818
Hist1h2be	0.172473	0.114364	0.148453	0.157791	0.426644	0.200985	0.309134	0.240769
1700011H14Rik	0.0265423	0.0840894	0.0501022	0.0863551	0.241203	0.286454	0.192455	0.556851
Cd248	0.172317	0.317358	0.181598	0.144524	0.146101	0.225656	0.271221	0.288912
Rps6kl1	0.319602	0.0393359	0.0612907	0.127403	0.131958	0.32076	0.131715	0.239742
Tceanc	0.125682	0.170535	0.179476	0.163583	0.234094	0.202926	0.251921	0.172204
Adcy5	0.101382	0.115104	0.123867	0.141619	0.128206	0.316708	0.234541	0.29222
Snca	0.388845	0.115467	0.48732	0.197626	0.307055	0.231737	0.219928	0.277112
D130017N08Rik	0.106019	0.180797	0.0344799	0.0596605	0.257893	0.327009	0.224922	0.343329
Rasal3	0.106496	0.149947	0.236897	0.128284	0.304685	0.160879	0.23875	0.338135
Alms1	0.159886	0.162546	0.125483	0.169123	0.128701	0.233594	0.207486	0.238619
Rtn1	0.0624754	0.259056	0.11199	0.120743	0.255359	0.240267	0.296363	0.428869
Fbxo17	0.273043	0.098813	0.0876136	0.064245	0.176966	0.163161	0.176644	0.140132
St6galnac2	0.132152	0.153118	0.156978	0.168553	0.264789	0.267435	0.143078	0.345281
Lrriq3	0.228622	0.244905	0.142411	0.217835	0.256556	0.209448	0.262986	0.246952
Trim62	0.234096	0.106557	0.13036	0.197001	0.203873	0.214497	0.111673	0.221773
Layn	0.149511	0.197945	0.225683	0.190387	0.297862	0.234666	0.15082	0.341138
Cacnb3	0.0806522	0.301365	0.236115	0.244934	0.196489	0.289652	0.276084	0.362496
Park2	0.19828	0.179884	0.157088	0.214138	0.222319	0.233036	0.226809	0.223688
H2-L	0.376715	0.00180056	0.341563	0.112875	0.0820833	0.000818072	0.0952939	0.122402
Wt1	0.0200805	0.397403	0.0191148	0.173828	0.147867	0.420041	0.414632	0.457705
Azin2	0.37169	0.350459	0.228615	0.190678	0.223823	0.225127	0.133903	0.258445
Afap1l2	0.124854	0.163906	0.152277	0.201828	0.17669	0.301291	0.209194	0.329194
2016-09-06	0.283075	0.23609	0.298537	0.293639	0.172288	0.14149	0.139772	0.2328
D630024D03Rik	0.0214295	0.0344772	0.0136316	0.0699964	0.494223	0.184173	0.143468	0.0712396
1700047M11Rik	0.171654	0.173289	0.189377	0.0737764	0.207627	0.193719	0.151013	0.0380307
Vav3	0.200599	0.159762	0.301629	0.154809	0.17033	0.222511	0.158517	0.265242
LOC100038947	0.169969	0.0578873	0.252658	0.0902952	0.317329	0.177549	0.174773	0.365914
C130083M11Rik	0.236181	0.214927	0.301375	0.0969608	0.140836	0.192581	0.206041	0.245868
Gm20337	0.227458	0.126971	0.179397	0.211121	0.196749	0.119456	0.145428	0.174233
Siah1b	0.207064	0.162283	0.289161	0.238117	0.299234	0.226891	0.128895	0.24524
Scai	0.165381	0.158527	0.144449	0.162689	0.100674	0.25509	0.252107	0.299953
Bora	0.226632	0.176092	0.330886	0.150401	0.11021	0.19683	0.212213	0.163331
Ophn1	0.237605	0.294367	0.271432	0.250309	0.180679	0.243578	0.198221	0.17246
9330020H09Rik	0.171748	0.205694	0.169044	0.130269	0.272595	0.201062	0.256198	0.194497
Lrrc39	0.211774	0.199802	0.224519	0.194564	0.212304	0.324095	0.201477	0.326431
Rnase6	0.165293	0.135005	0.141017	0.265006	0.327623	0.243787	0.226057	0.24878
Wnt5a	0.142816	0.369948	0.222318	0.224942	0.191843	0.314375	0.402697	0.264395
Tmem178	0.0542641	0.207727	0.165532	0.103367	0.291134	0.260186	0.192609	0.405042
Gm6377	0.128074	0.193814	0.198158	0.149553	0.243829	0.251032	0.269507	0.266397
Gm9833	0.220795	0.113312	0.349866	0.243554	3.23073e-10	0.108056	0.148486	0.350745
Rab7b	0.113562	0.113369	0.231679	0.137536	0.293903	0.227685	0.289421	0.329583
Naalad2	0.100975	0.151418	0.106555	0.0843521	0.197383	0.23378	0.252608	0.192889
Enkd1	0.183643	0.318251	0.215954	0.117105	0.236562	0.148061	0.191903	0.298176
Noxred1	0.225038	0.246124	0.220955	0.205323	0.188603	0.170788	0.30555	0.287608
Gm14391	0.138569	0.230999	0.191328	0.133443	0.216783	0.249774	0.21399	0.217519
Asb2	0.205457	0.125826	0.298613	0.18117	0.286792	0.159984	0.124396	0.201461
Fam78a	0.133882	0.138039	0.282042	0.106047	0.259011	0.204624	0.193373	0.291431
Tubb2b	0.37341	0.24385	0.31299	0.204842	0.1758	0.270878	0.188525	0.303359
Brca2	0.136539	0.100777	0.129404	0.171318	0.15986	0.202307	0.190843	0.29723
Slc52a3	0.34958	0.273706	0.403857	0.193001	0.164338	0.165019	0.121118	0.179504
Kif3c	0.0920112	0.177956	0.0962362	0.122907	0.195297	0.237115	0.178059	0.340663
Klrk1	0.0993343	0.16406	0.18874	0.090285	0.300239	0.175959	0.195195	0.2398
Car15	0.0555005	0.172196	0.0700615	0.0462435	0.302608	0.12329	0.185247	0.179718
Kifc5b	0.431842	0.200903	0.409474	0.228621	0.255195	0.188564	0.112346	0.238027
Nfkbid	0.0757414	0.143445	0.17625	0.111807	0.202809	0.222507	0.258023	0.173294
Gm32511	0.0592624	0.0831105	0.0928907	0.120439	0.321371	0.352337	0.295207	0.319873
Chrnb2	0.0790818	0.112777	0.0399603	0.129075	0.207843	0.247037	0.249026	0.276213
LOC102640359	0.181313	0.194015	0.22258	0.098495	0.359919	0.33812	0.241799	0.327248
C030034I22Rik	0.211412	0.0978043	0.176523	0.160877	0.326662	0.315133	0.24116	0.287128
Notch3	0.215311	0.173589	0.208841	0.16652	0.195526	0.228083	0.235437	0.26388
Irak1bp1	0.0802947	0.102995	0.0413092	0.131021	0.214456	0.321899	0.291531	0.323862
Pkia	0.0500634	0.216228	0.177179	0.26351	0.240341	0.311469	0.239913	0.425877
Ncoa7	0.16579	0.194508	0.239112	0.195309	0.237599	0.198804	0.226724	0.261951
Pdzrn3	0.00759359	0.129376	0.107022	0.10368	0.284477	0.230043	0.248595	0.253261
Mdm1	0.159508	0.0855987	0.263852	0.206901	0.242371	0.240573	0.194268	0.321995
Zfp94	0.134555	0.178437	0.162031	0.157063	0.206609	0.245262	0.191931	0.279234
Lpcat4	0.0325033	0.198243	0.129555	0.155157	0.355172	0.246826	0.252221	0.37702
Gins3	0.344275	0.139647	0.262402	0.200661	0.287019	0.208286	0.202443	0.232331
Gspt2	0.621895	0.372952	0.38214	0.248157	0.173484	0.141191	0.117723	0.141305
Wnt2b	0.117568	0.166739	0.117219	0.177543	0.128823	0.326354	0.139725	0.317497
Abcc12	0.0808521	0.227488	0.708276	0.746923	0.111973	0.216263	0.0846242	0.134208
Slc28a2	0.0549915	0.135765	0.184038	0.114244	0.28106	0.241004	0.210937	0.346484
Cd33	0.105482	0.140335	0.260424	0.275	0.205896	0.298737	0.256198	0.321295
Sh3kbp1	0.158202	0.155931	0.192134	0.194567	0.305434	0.264264	0.225944	0.351223
Map4k1	0.184641	0.167759	0.23049	0.238907	0.196836	0.23314	0.272174	0.291752
Iqcg	0.256371	0.200563	0.221063	0.16759	0.363621	0.281888	0.168982	0.248698
Dram1	0.127812	0.232252	0.293104	0.174055	0.275911	0.207307	0.216372	0.364271
Peli3	0.108769	0.136768	0.108445	0.245883	0.139871	0.350309	0.248033	0.249991
Tagap	0.131159	0.259716	0.330516	0.153635	0.328025	0.253507	0.287235	0.419845
H2-Q2	0.283193	0.193326	0.459692	0.278436	0.203928	0.147494	0.20356	0.242946
Clec10a	0.157678	0.243993	0.242653	0.222839	0.404242	0.161207	0.164835	0.412009
Gnb1l	0.267968	0.14664	0.116353	0.138546	0.245333	0.157625	0.240197	0.218191
Tube1	0.132477	0.11596	0.160058	0.16721	0.214806	0.232687	0.207978	0.322208
Cd200r1	0.0646563	0.152012	0.195838	0.18045	0.287927	0.30577	0.15327	0.346331
Aldh1a2	0.0805574	0.471669	0.157515	0.251901	0.198373	0.294464	0.567039	0.602167
4632428C04Rik	0.247825	0.357566	0.32743	0.093166	0.201562	0.176233	0.216763	0.221609
Rasgrp4	0.192285	0.21563	0.180899	0.118564	0.246474	0.195085	0.183622	0.176442
Supt4b	0.166173	0.0694615	0.255336	0.0713433	0.329273	0.256275	0.118087	0.27079
Cdca2	0.453365	0.241944	0.469437	0.291921	0.0652891	0.176802	0.117308	0.128563
Rasl2-9	0.0606715	0.0969432	0.131416	0.123242	0.345521	0.0279197	0.14409	0.447009
Fam65b	0.0744088	0.152745	0.145784	0.12157	0.235154	0.132673	0.170344	0.368418
Cep290	0.18519	0.16264	0.264627	0.199464	0.203441	0.212839	0.196618	0.24151
Nrgn	0.26436	0.250469	0.489542	0.385381	0.190022	0.204752	0.17479	0.407026
G630025P09Rik	0.124779	0.223343	0.327692	0.151483	0.307656	0.263192	0.212134	0.0441356
Lmln	0.158286	0.117945	0.159674	0.149833	0.0726663	0.229784	0.239344	0.27971
Pcdhgb2	0.0744136	0.150715	0.256806	0.231419	0.250544	0.205294	0.300975	0.186204
Adcy3	0.0612078	0.187737	0.180903	0.170444	0.18209	0.263814	0.286161	0.403741
Gnrh1	0.155809	0.127184	0.28339	0.0883391	0.278461	0.230146	0.246016	0.292819
Tnfrsf23	0.412182	0.167868	0.641074	0.231825	0.165442	0.173892	0.134523	0.17722
Noxo1	0.323933	0.219471	0.266274	0.273903	0.275148	0.276723	0.165774	0.258825
Zfp366	0.277546	0.251529	0.262277	0.273583	0.0621224	0.137615	0.206273	0.213447
C7	0.0228971	0.150409	0.1261	0.154369	0.181915	0.223298	0.188677	0.390833
Adgb	0.0237946	0.173339	0.221768	0.110252	0.253491	0.272695	0.26704	0.271938
Foxs1	0.0698196	0.163767	0.18436	0.202888	0.230892	0.311075	0.244611	0.417327
Nap1l3	0.147158	0.136419	0.268283	0.244574	0.324663	0.170731	0.139896	0.150909
Ninl	0.156882	0.224618	0.186063	0.15455	0.181458	0.359081	0.325015	0.360906
Ptk7	0.159796	0.265013	0.183568	0.230706	0.223492	0.295201	0.337199	0.36573
Gm16793	0.0706085	0.0438055	0.0340263	0.0883913	0.254746	0.202139	0.232943	0.277489
6430550D23Rik	0.164699	0.15768	0.20594	0.126056	0.244532	0.226581	0.360879	0.312336
H2-Q6	0.227777	0.121616	0.216989	0.293451	0.301746	0.213525	0.428913	0.203623
Zfp882	0.106604	0.188323	0.196551	0.205222	0.274265	0.214743	0.273783	0.298923
P2ry14	0.171748	0.104227	0.323427	0.134874	0.379516	0.280635	0.183251	0.227806
Maml2	0.199434	0.192341	0.291512	0.11381	0.164885	0.242534	0.244842	0.237675
Cdh3	0.0973121	0.333708	0.166825	0.263762	0.114588	0.381626	0.361791	0.50344
4430402I18Rik	0.112382	0.156434	0.0733884	0.161298	0.269095	0.178657	0.127279	0.164408
Ammecr1	0.179415	0.175735	0.272397	0.202263	0.134329	0.212315	0.347895	0.305392
Spag4	0.100485	0.159087	0.101942	0.19381	0.240971	0.227311	0.125278	0.286403
Foxp2	0.0306161	0.206034	0.0604123	0.0992992	0.31808	0.247073	0.424954	0.256202
Disp2	0.206185	0.289107	0.241823	0.273863	0.111152	0.181223	0.123099	0.176219
Ccdc30	0.0962349	0.118321	0.117168	0.0646504	0.334294	0.264056	0.315208	0.275001
Sestd1	0.165118	0.15023	0.192928	0.146329	0.194474	0.290278	0.250692	0.298296
Cytip	0.17436	0.268515	0.435473	0.2374	0.29569	0.241489	0.238192	0.276054
Tctn2	0.141526	0.190241	0.306149	0.161601	0.269469	0.1669	0.248957	0.372961
Mthfd2l	0.254644	0.321456	0.220734	0.204527	0.121466	0.144556	0.12124	0.207994
Oip5	0.33848	0.311949	0.490945	0.28642	0.222427	0.318544	0.201007	0.166429
Gm28042	0.279512	0.151695	0.150582	0.136298	0.283686	0.22001	0.0889326	0.146768
Znf41-ps	0.100077	0.15087	0.0325021	0.18802	0.160054	0.265872	0.104714	0.25381
Cdca7l	0.447035	0.422932	0.500093	0.252851	0.165275	0.152679	0.192979	0.170893
Cd3g	0.0302395	0.072243	0.358608	0.0981062	0.485797	0.254274	0.235842	0.237711
5930430L01Rik	0.283862	0.211818	0.164407	0.250509	0.190055	0.23036	0.165486	0.330487
Gm527	0.289443	0.163097	0.33696	0.183089	0.22144	0.328908	0.142067	0.137765
Lck	0.0922156	0.165966	0.30252	0.170312	0.367869	0.14138	0.203552	0.27181
Plk5	0.15427	0.169109	0.176547	0.227028	0.290016	0.128763	0.15665	0.272892
Plekha4	0.217756	0.267917	0.175298	0.242049	0.316396	0.280906	0.348459	0.351118
Kcnj10	0.0896622	0.150699	0.260995	0.205524	0.311818	0.214681	0.281673	0.258891
Car7	0.125041	0.144934	0.123463	0.202121	0.27652	0.242537	0.135406	0.216154
Bst1	0.0395991	0.274869	0.183134	0.272629	0.184428	0.446719	0.432937	0.571764
P3h2	0.182627	0.128916	0.220461	0.100372	0.25784	0.356894	0.173718	0.296587
Syngap1	0.1476	0.289221	0.140792	0.226495	0.0793733	0.304801	0.230342	0.296006
Zdhhc2	0.131483	0.125819	0.350669	0.110026	0.285238	0.221263	0.226141	0.387462
Srgap3	0.0140041	0.0197644	0.0568912	0.0488353	0.0388764	0.05033	0.0530881	0.0753478
9330133O14Rik	0.476894	0.341311	0.331438	0.197523	0.175114	0.134681	0.133041	0.17621
Gpr135	0.0448015	0.189268	0.0841037	0.226845	0.234676	0.229218	0.247709	0.23066
Nol3	0.187386	0.290285	0.149131	0.240552	0.390844	0.285467	0.318625	0.333676
Bach2os	0.157623	0.214469	0.33619	0.174847	0.380183	0.106178	0.236687	0.273945
Ppp1r12b	0.1533	0.151096	0.154908	0.18861	0.0925045	0.324049	0.222128	0.261228
Muc1	0.0812905	0.209308	0.287628	0.153582	0.274589	0.189851	0.224961	0.316241
Gm4532	0.241653	0.198308	0.132774	0.203443	0.173321	0.28833	0.199924	0.174406
Gm16845	0.262847	0.157498	0.283729	0.177232	0.213983	0.333164	0.225954	0.117027
Ube4bos3	0.116783	0.155174	0.30075	0.218337	0.186149	0.20594	0.282147	0.161995
A330069E16Rik	0.196298	0.258585	0.147798	0.138653	0.403933	0.179669	0.139911	0.293922
Pkp3	0.108729	0.164479	0.136609	0.0584844	0.256147	0.125191	0.110433	0.359334
Ftx	0.150456	0.233046	0.145918	0.182101	0.186119	0.263078	0.29913	0.295712
Ampd3	0.0989969	0.224155	0.22723	0.187832	0.32033	0.272309	0.239746	0.320588
Mlph	0.133102	0.233555	0.258464	0.127382	0.237926	0.332773	0.165495	0.24354
2810047C21Rik1	0.0920762	0.200523	0.159711	0.24622	0.255521	0.238662	0.243892	0.30342
Rnf157	0.146739	0.206926	0.238956	0.138182	0.180919	0.210037	0.229436	0.273373
B9d1	0.110453	0.201668	0.244987	0.0923191	0.311933	0.100842	0.289684	0.41838
Plagl1	0.141392	0.197169	0.301646	0.261113	0.183349	0.238654	0.236854	0.27794
Hspa12a	0.133279	0.220466	0.193159	0.181381	0.205483	0.253915	0.26347	0.32027
Rac3	0.0568636	0.0908175	0.298113	0.115661	0.373513	0.24233	0.275801	0.162193
Pkhd1l1	0.0146494	0.598441	0.0579778	0.381083	0.0850561	0.494268	0.540021	0.473395
Nexn	0.17219	0.19335	0.267515	0.125976	0.22114	0.234951	0.198644	0.271728
Egfl8	0.0790627	0.165287	0.22252	0.149473	0.321642	0.36788	0.210929	0.152055
Mzb1	0.193459	0.18306	0.348358	0.136609	0.24388	0.177056	0.243446	0.165238
1700025G04Rik	0.146178	0.156905	0.155951	0.158643	0.276799	0.258309	0.24264	0.323929
0610009L18Rik	0.275051	0.0793972	0.0626958	0.0815401	0.316215	0.327482	0.398308	0.271687
Carns1	0.177677	0.223657	0.178423	0.240517	0.146708	0.273451	0.175974	0.326522
2010204K13Rik	0.474459	0.332437	0.674266	0.080073	0.174126	0.0297599	0.214175	0.324016
Slamf8	0.0746561	0.141435	0.273688	0.179291	0.325179	0.195318	0.208956	0.292262
Sema5b	0.0538744	0.147455	0.0638601	0.156464	0.230367	0.333033	0.343882	0.32119
Zfp658	0.245935	0.175654	0.276703	0.213733	0.232633	0.246849	0.215623	0.333591
Spata7	0.196051	0.119367	0.143595	0.195433	0.26759	0.298157	0.217505	0.298387
Hecw2	0.178768	0.211117	0.229251	0.243899	0.233063	0.279736	0.235923	0.255812
Ctxn1	0.256308	0.313597	0.0939326	0.23407	0.168294	0.234997	0.230062	0.377316
1700056E22Rik	0.393654	0.100886	0.173692	0.103588	0.393676	0.407335	0.248387	0.295596
Ptafr	0.099545	0.17002	0.135128	0.103211	0.247965	0.314698	0.377923	0.435506
Zfp40	0.193371	0.174769	0.178152	0.15667	0.214013	0.23145	0.227416	0.281704
Plxdc1	0.0734282	0.187307	0.173466	0.230769	0.273659	0.209273	0.303955	0.309985
Nim1k	0.144861	0.0720543	0.159969	0.115483	0.189653	0.20034	0.18931	0.327184
1700003E16Rik	0.102982	0.140778	0.181564	0.211658	0.262781	0.206502	0.24444	0.352866
Camkmt	0.257925	0.196633	0.297801	0.0704237	0.22486	0.253171	0.384173	0.236675
5730435O14Rik	0.0497976	0.0403732	0.03179	0.0414781	0.345327	0.328431	0.316584	0.272489
Tbc1d2	0.323855	0.186872	0.399791	0.137935	0.0743061	0.174073	0.176479	0.333015
Itgb3bp	0.24126	0.197981	0.189766	0.152817	0.295312	0.273616	0.186802	0.295775
Exoc3l4	0.135344	0.187881	0.261696	0.23092	0.169663	0.21687	0.218111	0.303253
Ces4a	0.0628554	0.138498	0.124859	0.142159	0.104091	0.226733	0.128743	0.124828
Lrrcc1	0.277316	0.20238	0.239783	0.157462	0.247	0.278336	0.192792	0.388471
Dynlt1f	0.387146	0.0875131	0.197943	0.173866	0.0763525	0.275161	0.400111	0.27191
Zfp551	0.128029	0.124314	0.122087	0.235442	0.209035	0.382927	0.208658	0.23939
Gm15760	0.170949	0.166057	0.178466	0.210037	0.250161	0.270277	0.222805	0.1936
Zfp979	0.0830125	0.0580032	0.0230467	0.0770303	0.0830179	0.248201	0.230991	0.251067
Gm19522	0.0245034	0.0682548	0.00781759	0.108686	0.171092	0.330186	0.124013	0.195164
A930033H14Rik	0.0618318	0.130092	0.139942	0.24842	0.430204	0.435059	0.133415	0.260022
Plxna4	0.0820581	0.299728	0.149525	0.199982	0.161043	0.386257	0.368554	0.438489
1700084E18Rik	0.137315	0.358874	0.130961	0.221402	0.274664	0.184332	0.143594	0.41983
Cyp2c39	0.0496394	0.0793972	0.0420984	0.195811	0.197929	0.398964	0.450926	0.375209
Hk2	0.0773073	0.147997	0.34414	0.143391	0.125431	0.15638	0.206448	0.359098
Rab6b	0.156309	0.284789	0.132018	0.185049	0.14919	0.387589	0.268649	0.341508
Kcnb1	0.0576933	0.142245	0.124296	0.187476	0.175313	0.264878	0.278725	0.30828
2700046G09Rik	0.228555	0.253468	0.294168	0.164316	0.28907	0.338375	0.255496	0.367735
Doc2a	0.16897	0.262828	0.203937	0.144276	0.240694	0.282952	0.21959	0.269624
Ispd	0.191126	0.183051	0.180702	0.16506	0.275423	0.238383	0.220274	0.222777
B3gnt9	0.0553463	0.237907	0.128532	0.19053	0.322772	0.250296	0.346023	0.425633
Pram1	0.141499	0.193883	0.207297	0.208656	0.135369	0.195239	0.177485	0.316827
B3glct	0.156362	0.152867	0.21082	0.226926	0.259426	0.225598	0.230564	0.354237
Fbxo5	0.267665	0.207948	0.136056	0.262056	0.32405	0.271803	0.128713	0.325979
Mmp27	0.0574912	0.16761	0.389007	0.204066	0.369288	0.300066	0.209425	0.290971
Rdh18-ps	0.089688	0.0695023	0.03773	0.0488632	0.33921	0.195857	0.267154	0.341001
Zfp128	0.219021	0.1678	0.170596	0.225306	0.284116	0.276082	0.250469	0.281107
Slc16a13	0.0956848	0.124388	0.14894	0.155622	0.116373	0.256991	0.186176	0.231386
Zfp566	0.35811	0.258977	0.27648	0.159627	0.193385	0.355772	0.291247	0.243799
Mast1	0.133761	0.250438	0.231084	0.192317	0.207437	0.275273	0.320293	0.271107
Ncapg	0.527036	0.309114	0.636116	0.334474	0.167472	0.206075	0.134965	0.149555
St6galnac3	0.297109	0.165679	0.281955	0.193584	0.276015	0.178813	0.189403	0.255055
2016-03-01	0.0880228	0.181879	0.262501	0.233166	0.327471	0.321263	0.264168	0.28736
Adam19	0.199231	0.212493	0.26566	0.187807	0.214134	0.189798	0.144981	0.261507
Cerkl	0.102877	0.261945	0.121529	0.180153	0.238087	0.291817	0.254353	0.373836
Serpina9	0.0183372	0.194987	0.01166	0.159448	0.204427	0.381415	0.280358	0.162193
Ltb4r2	0.221124	0.22695	0.286545	0.153878	0.250654	0.0955984	0.224457	0.252183
Ccdc189	0.250695	0.234214	0.292525	0.186663	0.341036	0.285164	0.234301	0.351761
Sema3d	0.0517928	0.264707	0.130749	0.254817	0.149691	0.404384	0.450833	0.334946
Zc4h2	0.119615	0.118198	0.0770242	0.183469	0.240676	0.243101	0.22376	0.314604
1700112E06Rik	0.279854	0.157465	0.276501	0.417735	0.378201	0.148238	0.180086	0.240043
Tlr6	0.314392	0.315171	0.474641	0.453127	0.0990467	0.175584	0.177216	0.315572
Gpr12	0.0774577	0.156543	0.0496186	0.210464	0.254669	0.297991	0.369367	0.414854
D830031N03Rik	0.190035	0.222118	0.193961	0.280211	0.0744102	0.309886	0.241433	0.353666
Cenpn	0.258336	0.187333	0.293349	0.204998	0.259829	0.250458	0.329868	0.246781
Atp2a3	0.178524	0.208975	0.363464	0.2095	0.24419	0.294989	0.23169	0.389905
Cbfa2t3	0.170129	0.231059	0.236079	0.223077	0.232948	0.269615	0.19469	0.254923
9330159M07Rik	0.148067	0.2839	0.21764	0.216133	0.365389	0.422169	0.323506	0.289492
Tbx20	0.0708083	0.201508	0.105401	0.167007	0.247421	0.413438	0.302001	0.464877
Brip1	0.266823	0.200396	0.265729	0.212061	0.189072	0.241242	0.18319	0.241679
Cd1d2	0.160289	0.190525	0.250088	0.235508	0.204053	0.318497	0.282329	0.240722
D8Ertd82e	0.392639	0.238175	0.433872	0.276005	0.151952	0.199744	0.151672	0.289647
Zfp763	0.198158	0.135253	0.176263	0.186792	0.275747	0.302161	0.220934	0.314521
Tnc	0.253715	0.106286	0.408394	0.269407	0.243352	0.211996	0.168228	0.334186
Cspg5	0.031947	0.106883	0.141412	0.0972548	0.397707	0.179422	0.24821	0.227016
Tyw3	0.186802	0.20843	0.16988	0.187689	0.194925	0.32283	0.250036	0.277694
Taf9b	0.166026	0.313952	0.366094	0.182766	0.191942	0.262742	0.212965	0.17714
4831440E17Rik	0.115559	0.168064	0.20519	0.152622	0.232834	0.363639	0.33224	0.267513
Cdc14a	0.254904	0.169841	0.291304	0.263791	0.233734	0.249791	0.257962	0.218378
Cables1	0.302578	0.242849	0.254916	0.188991	0.273491	0.298681	0.305093	0.272966
Wnt9b	0.0206055	0.297033	0.141991	0.173047	0.467457	0.253355	0.276278	0.170824
Zfp992	6.22964e-09	0.12336	0.0495091	0.0900682	0.0696313	0.195228	0.0541988	0.245387
Gm15421	0.180547	0.289564	0.386287	0.190274	0.250171	0.315336	0.226402	0.257248
C130046K22Rik	0.316932	0.205583	0.258138	0.221752	0.204555	0.302321	0.264332	0.300415
Tomm6os	0.149364	0.143203	0.15961	0.171219	0.151187	0.27623	0.193273	0.323404
Klhdc8a	0.2483	0.214085	0.174795	0.182565	0.173665	0.250188	0.257078	0.359852
Ephb6	0.00829039	0.217846	0.121339	0.205595	0.29387	0.317836	0.259786	0.553702
Antxr1	0.0467444	0.230172	0.136499	0.15422	0.289114	0.323029	0.292	0.423458
Iqgap3	0.592392	0.245008	0.56041	0.376334	0.0529933	0.200843	0.139285	0.162788
Sh3d21	0.200287	0.293546	0.256843	0.273482	0.217726	0.266956	0.303484	0.314993
Aplp1	0.31567	0.457688	0.278146	0.230256	0.0713961	0.250458	0.204022	0.262041
1110006O24Rik	0.190391	0.0643309	0.215484	0.409321	0.438854	0.442992	0.283148	0.441368
Hhipl2	0.539478	0.398755	0.47655	0.388121	0.215764	0.157026	0.327107	0.330823
Ccl4	0.046605	0.339489	0.247871	0.076607	0.351406	0.343539	0.401793	0.222288
D630033O11Rik	0.202891	0.166103	0.0674977	0.0877418	0.144971	0.141498	0.211954	0.213648
Heyl	0.10635	0.187887	0.153455	0.21268	0.227376	0.294229	0.168134	0.332012
Naaladl2	0.214903	0.189814	0.130698	0.217911	0.173847	0.28357	0.323029	0.294413
Prkcq	0.168989	0.192452	0.185139	0.204263	0.33978	0.222356	0.17371	0.314246
Tmsb15b1	0.135822	1.57183e-09	0.0444828	0.185705	0.410263	0.367724	0.135505	0.408786
Plcb2	0.094082	0.184134	0.266708	0.206525	0.245794	0.307543	0.266686	0.283628
Unc13d	0.258992	0.179409	0.243252	0.246102	0.284466	0.219112	0.223946	0.352924
Ptpn14	0.193072	0.261631	0.204462	0.229622	0.183379	0.297946	0.258062	0.367301
Samd14	0.0463562	0.123952	0.147592	0.127245	0.313019	0.293735	0.323038	0.394831
Ptpdc1	0.364682	0.204637	0.299018	0.219659	0.149151	0.228479	0.244243	0.332452
Slc22a17	0.0923712	0.156392	0.0839608	0.160501	0.26902	0.311105	0.203883	0.408712
Tbx6	0.122267	0.268078	0.2635	0.249609	0.179734	0.271354	0.156736	0.279401
Lat	0.163013	0.254995	0.333639	0.13665	0.665566	0.16915	0.208167	0.300086
Mrvi1	0.174199	0.177599	0.214984	0.203472	0.188391	0.372968	0.22929	0.368836
Rnf219	0.286227	0.266236	0.208051	0.196362	0.244092	0.29655	0.178138	0.271164
Lama2	0.126269	0.295311	0.215792	0.289644	0.245918	0.399116	0.29764	0.357378
Zfp951	0.052863	0.084497	0.33393	0.290629	0.31683	0.283732	0.26711	0.257825
Usp11	0.178063	0.235021	0.212553	0.195937	0.331552	0.302604	0.264295	0.350579
Gm5512	0.180076	0.116246	0.0732485	0.137008	0.374189	0.154404	0.185928	0.0822564
Dgke	0.331089	0.17776	0.228441	0.204196	0.170239	0.2774	0.169928	0.225133
Mpp4	0.126544	0.117941	0.0824975	0.237394	0.262419	0.309672	0.170494	0.131086
Sp3os	0.130218	0.297477	0.295972	0.190565	0.426374	0.185891	0.276428	0.328388
Pnp2	0.0773702	0.243668	0.193978	0.180515	0.268703	0.194687	0.151191	0.181242
Snhg14	0.236164	0.193739	0.233293	0.209042	0.24703	0.216404	0.320235	0.243456
Zfp296	0.154844	0.24259	0.271005	0.248776	0.224715	0.254959	0.375022	0.295785
Kcnj2	0.720992	0.215001	0.44982	0.232754	0.0895524	0.19505	0.152065	0.194879
D030028A08Rik	0.244175	0.283717	0.274543	0.260427	0.168283	0.291293	0.26785	0.249067
Rab11fip5	0.481604	0.419428	0.374401	0.301185	0.142785	0.174769	0.292748	0.384271
Fam189a2	0.21609	0.194486	0.17566	0.225906	0.32883	0.336965	0.314541	0.220831
Adamts5	0.0751588	0.251134	0.174939	0.216747	0.236122	0.39113	0.3897	0.524721
5430402O13Rik	0.255397	0.294021	0.184611	0.123477	0.363127	0.41452	0.412252	0.28494
Rpgrip1l	0.276715	0.288193	0.266842	0.25853	0.182633	0.250424	0.179537	0.201475
Batf	0.067556	0.278661	0.296423	0.162784	0.522339	0.232028	0.284181	0.47002
Lyz1	0.0498726	0.224783	0.247734	0.060927	0.343543	0.251972	0.384091	0.600427
Abcb1b	0.167145	0.269255	0.129989	0.180835	0.313539	0.339677	0.265723	0.385308
Zbtb7c	0.0136108	0.121795	0.042738	0.140572	0.18821	0.197394	0.216933	0.273109
Nrxn1	0.353946	0.198131	0.219375	0.195758	0.223794	0.274269	0.256132	0.280792
Pvt1	0.222861	0.242993	0.465103	0.308408	0.303202	0.298593	0.201173	0.270777
Chrnb1	0.190507	0.257681	0.313915	0.127129	0.390209	0.340358	0.216655	0.404922
Wdhd1	0.22813	0.154801	0.191077	0.245371	0.17274	0.214878	0.20002	0.306918
H2afy2	0.11282	0.211644	0.190784	0.231558	0.405534	0.183697	0.268781	0.358419
Lyl1	0.282817	0.244557	0.261172	0.201493	0.325017	0.205727	0.26514	0.267221
Ccdc64	0.609968	0.501606	0.545919	0.401083	0.145901	0.328114	0.218358	0.272221
Kif2c	0.507904	0.302193	0.67615	0.336683	0.122503	0.237791	0.0893368	0.146725
Nnat	0.507616	0.290202	0.194151	0.328765	0.125431	0.179922	0.347069	0.23671
Trip13	0.395531	0.291599	0.428288	0.270708	0.445017	0.273498	0.16377	0.377478
Sox17	0.295765	0.248712	0.26876	0.239012	0.276373	0.265705	0.240205	0.322603
Ms4a4b	0.308828	0.256852	0.46296	0.192897	0.61406	0.190372	0.140218	0.335927
Lrrk2	0.164933	0.159654	0.202045	0.205478	0.22825	0.318183	0.245859	0.308285
Mylpf	0.0805226	0.12799	0.218926	0.099644	0.380036	0.210002	0.263669	0.285026
1700008J07Rik	0.192896	0.102888	0.173798	0.148864	0.438312	0.295438	0.239135	0.329461
C1qtnf5	0.114602	0.156639	0.21463	0.182324	0.382412	0.309912	0.220225	0.415273
5530601H04Rik	0.217323	0.281941	0.170229	0.213046	0.252219	0.30154	0.221973	0.288003
P2ry12	0.0395657	0.134041	0.325184	0.106983	0.325428	0.245532	0.248281	0.340817
Zfp429	0.387047	0.208032	0.386894	0.246088	0.225292	0.21176	0.231458	0.20577
Gm44502	0.105596	0.156037	0.251798	0.234369	0.364638	0.416497	0.229743	0.0789158
Mdk	0.148104	0.262662	0.147669	0.157619	0.381544	0.189708	0.344575	0.503795
Airn	0.260712	0.2917	0.421443	0.318175	0.272605	0.365539	0.360307	0.496068
Slc22a3	0.0526346	0.0704498	0.0772457	0.0581732	0.192907	0.131977	0.142539	0.150528
Hist1h2bf	0.270565	0.140718	0.172749	0.282244	0.355598	0.227403	0	0.0897578
Agap2	0.239723	0.200609	0.27481	0.161162	0.219387	0.279146	0.382564	0.265015
Mtbp	0.274216	0.191089	0.211025	0.23622	0.188691	0.288639	0.300181	0.313702
Gnai1	0.0386405	0.0619446	0.066754	0.0944178	0.180175	0.175908	0.155488	0.126736
Spata1	0.218299	0.234664	0.23121	0.227296	0.242148	0.246282	0.356158	0.274962
Elf3	0.42943	0.0858142	0.403862	0.260582	0.250494	0.161308	0.0950866	0.264913
9230114K14Rik	0.363409	0.290684	0.332982	0.173069	0.137856	0.200312	0.245925	0.332905
Eps8	0.0740663	0.222473	0.137843	0.205556	0.281101	0.378052	0.382563	0.399728
B3gnt8	0.217215	0.0789828	0.0418761	0.157912	0.324086	0.238214	0.285637	0.316571
Ccdc24	0.74556	0.481722	0.868924	0.292523	0.0829866	0.187167	0.0666405	0.0204908
Fign	0.140347	0.194145	0.25301	0.194634	0.232668	0.316462	0.327878	0.307008
Pde1b	0.106776	0.181043	0.270445	0.228688	0.285986	0.274644	0.250863	0.361577
Nos1ap	0.212645	0.324135	0.287064	0.140891	0.119647	0.208153	0.454035	0.30308
Spag1	0.182223	0.322188	0.248413	0.160152	0.249136	0.2947	0.353316	0.295956
4930565N06Rik	0.333536	0.292402	0.155486	0.22814	0.0269217	0.442631	0.427238	0.339657
Clec4b1	0.186746	0.152732	0.376375	0.126734	0.323692	0.29436	0.323132	0.275427
Tctn3	0.212927	0.182619	0.246896	0.136274	0.328913	0.317313	0.390812	0.358874
Ror1	0.155433	0.162537	0.247612	0.166798	0.147455	0.227307	0.308523	0.336385
Nmb	0.17025	0.171873	0.212781	0.142774	0.20595	0.227685	0.311111	0.110282
Zfp30	0.211767	0.164837	0.231688	0.204196	0.225194	0.2774	0.267227	0.389151
Pnldc1	0.140955	0.0870609	0.0687855	0.0894039	0.170869	0.203837	0.182002	0.203999
Aard	0.111531	0.090785	0.339299	0.180791	0.431726	0.196943	0.153563	0.362288
Zxda	0.339047	0.264392	0.32408	0.209033	0.201313	0.306699	0.329593	0.22408
Macrod2	0.207576	0.115521	0.194753	0.165276	0.352581	0.262404	0.348577	0.331229
Miga1	0.57111	0.353881	0.445751	0.370091	0.243865	0.252775	0.215595	0.244661
4921531C22Rik	0.282285	0.243469	0.421323	0.261093	0.2132	0.259002	0.261453	0.206521
Evc2	0.337479	0.395277	0.159674	0.189141	0.288529	0.276233	0.257236	0.336834
Gm15706	0.257802	0.135951	0.128415	0.112697	0.368552	0.152207	0.348692	0.220892
4933431G14Rik	0.501018	0.47296	0.428381	0.517078	0.0387873	0.35992	0.251424	0.27319
Zfp862-ps	0.311719	0.184529	0.318458	0.239129	0.245769	0.229513	0.325124	0.35261
4930480K23Rik	0.251485	0.241065	0.246961	0.270332	0.20603	0.275046	0.420812	0.392112
Rbm20	0.333062	0.258901	0.235426	0.301065	0.206864	0.185976	0.300963	0.263204
Slc12a5	0.166485	0.21761	0.185157	0.193358	0.196702	0.266591	0.252221	0.314276
Dsn1	0.361478	0.224951	0.425688	0.268977	0.180005	0.197636	0.308869	0.32056
Tox	0.448576	0.465358	0.305888	0.287891	0.117829	0.229998	0.213198	0.26975
Matn2	0.0778377	0.169199	0.276205	0.186652	0.276535	0.317999	0.229147	0.351694
Zfp641	0.972042	0.510244	0.66002	0.409557	0.114498	0.12599	0.108781	0.0770755
Fam171a2	0.355792	0.232857	0.288998	0.245897	0.263863	0.341663	0.191154	0.360441
Nuf2	0.491028	0.285017	0.733819	0.369422	0.138706	0.20885	0.171083	0.232955
Pik3r5	0.156046	0.244419	0.320666	0.265575	0.322307	0.340991	0.407282	0.556194
Ksr1	0.193282	0.264251	0.21203	0.162294	0.250438	0.34546	0.267885	0.328761
Blm	0.23296	0.243786	0.269836	0.227758	0.201986	0.242907	0.16664	0.311286
Oas1c	0.261901	0.271205	0.475988	0.278053	0.269878	0.229588	0.179456	0.329415
Mapk8ip1	0.0960857	0.228994	0.0996231	0.142735	0.306468	0.374328	0.205523	0.30212
LOC100503496	0.428731	0.216067	0.136673	0.37457	0.0624108	0.316234	0.327364	0.496534
Fam84a	0.321957	0.384773	0.281613	0.28487	0.129938	0.295725	0.215682	0.308638
Styx	0.32844	0.325755	0.233333	0.291421	0.149095	0.284692	0.276563	0.260348
Ackr3	0.280853	0.446192	0.221541	0.283676	0.234641	0.278053	0.2969	0.288356
Spats2l	0.348464	0.203528	0.584546	0.236294	0.266043	0.245162	0.172816	0.245777
Pus7l	0.314372	0.206278	0.242958	0.258083	0.265914	0.255615	0.200187	0.190992
Atp2b2	0.181409	0.14088	0.366596	0.147147	0.0897402	0.11274	0.129109	0.175314
Ciita	0.143766	0.181819	0.327042	0.212941	0.298871	0.37761	0.30426	0.283261
Wasf1	0.257547	0.194343	0.275296	0.234423	0.244168	0.33673	0.243734	0.202767
Tbc1d9	0.108106	0.174729	0.320969	0.255651	0.296621	0.269828	0.296102	0.351332
Fam189b	0.191149	0.350228	0.232979	0.219992	0.2906	0.207508	0.278364	0.281724
Zfp41	0.209525	0.224552	0.29596	0.230313	0.299834	0.288348	0.24618	0.446013
Taf4b	0.324812	0.284095	0.30444	0.253666	0.223947	0.252733	0.230794	0.257893
Napepld	0.198478	0.162446	0.205952	0.234364	0.265876	0.324577	0.215063	0.280386
BC022687	0.333713	0.286232	0.356095	0.440538	0.24146	0.353878	0.231347	0.447431
Cyp2s1	0.0469374	0.566588	0.281	0.294649	0.112401	0.396105	0.603953	0.46208
Ttll3	0.180519	0.334666	0.293757	0.161125	0.288944	0.264787	0.245224	0.243097
Micu3	0.110453	0.174528	0.171453	0.157877	0.284705	0.332773	0.127838	0.258517
Tonsl	0.27641	0.190949	0.285611	0.2436	0.166836	0.230703	0.189477	0.398305
5730480H06Rik	0.217057	0.392719	0.251149	0.208628	0.413849	0.334997	0.221316	0.325931
Hmgn3	0.0670488	0.386851	0.202757	0.135893	0.302308	0.256753	0.377558	0.264407
Kif23	0.417178	0.224921	0.519511	0.354436	0.18561	0.25789	0.116348	0.260571
1500011B03Rik	0.335336	0.227959	0.316205	0.308036	0.335355	0.33431	0.220844	0.463973
Trove2	0.276463	0.217421	0.298847	0.270686	0.174699	0.261803	0.264718	0.350815
Phf19	0.165523	0.195377	0.146011	0.206464	0.144529	0.263239	0.216354	0.281436
Tmem229a	0.41652	0.407812	0.444926	0.316712	0.138052	0.151529	0.109647	0.193277
Pole	0.365979	0.222832	0.277519	0.26538	0.194958	0.186862	0.242009	0.303228
A230103J11Rik	0.425379	0.266948	0.344375	0.164667	0.22359	0.268345	0.199372	0.354042
Plk4	0.391286	0.242031	0.484584	0.290712	0.15765	0.256473	0.184708	0.246077
Thg1l	0.205274	0.239922	0.255808	0.195515	0.324592	0.273451	0.256516	0.363242
Dtwd2	0.15087	0.166701	0.205371	0.256475	0.21908	0.263775	0.299912	0.232405
Ccdc151	0.0961896	0.110487	0.145643	0.166977	0.319876	0.193324	0.262518	0.262912
Slc24a3	1.32235	0.262509	1.00019	0.144283	0.116663	0.164782	0.122322	0.188051
Nat1	0.215352	0.0186473	0.0291714	0.075165	0.345369	0.286558	0.31899	0.347409
Pgm2l1	0.19306	0.173623	0.225181	0.248252	0.214158	0.269891	0.282004	0.315325
Uckl1os	0.341736	0.283544	0.141996	0.271853	0.0662743	0.264807	0.318798	0.215921
Grm8	0.0418841	0.00685214	0.162984	0.14111	0.245609	0.160838	0.152042	0.200959
Galnt15	0.575874	0.210485	0.397358	0.326178	0.125277	0.255458	0.167201	0.331482
Cx3cl1	0.177589	0.391755	0.399752	0.207392	0.201153	0.351654	0.322487	0.401254
Kcnq1	0.17475	0.194746	0.16676	0.251113	0.333899	0.241549	0.25693	0.381257
Htra3	0.0269233	0.146074	0.0945293	0.190047	0.357628	0.375284	0.361949	0.526781
Ccdc8	0.312861	0.129076	0.611347	0.365775	0.270689	0.229526	0.16054	0.123054
Cep83os	0.17091	0.199391	0.209452	0.273703	0.308537	0.280448	0.290831	0.423547
Rwdd2a	0.108812	0.17199	0.0970417	0.20933	0.150148	0.137235	0.373589	0.455213
Cd22	0.0957476	0.284325	0.284108	0.166228	0.349923	0.337001	0.36091	0.372148
Nynrin	0.247414	0.269636	0.2409	0.247238	0.256284	0.318875	0.220862	0.344186
Ctcfl	0.112138	0.211447	0.106906	0.257972	0.266347	0.502603	0.615228	0.448418
Nat14	0.0938454	0.346602	0.140559	0.195515	0.480499	0.301464	0.304276	0.295541
Gas2l3	0.218804	0.218445	0.336615	0.282169	0.153672	0.30305	0.218822	0.352734
Pcbp3	0.123883	0.225356	0.295758	0.125673	0.315104	0.283998	0.330617	0.409873
Ubash3b	0.279549	0.196336	0.355878	0.282646	0.241746	0.211728	0.229875	0.445325
Armcx6	0.457191	0.360748	0.375589	0.389208	0.282471	0.267315	0.181396	0.239003
Pisd-ps2	0.221489	0.187774	0.272829	0.283219	0.313809	0.273986	0.192402	0.318068
Ackr4	0.0581057	0.221634	0.134577	0.20614	0.30726	0.247293	0.255591	0.209632
Gng2	0.0832624	0.194123	0.26973	0.238086	0.372856	0.258914	0.294451	0.400222
Tmeff2	0.45408	0.478521	0.779348	0.747697	0.0259814	0.0907925	0.0639756	0.084563
Cpz	0.042526	0.195406	0.122428	0.300876	0.394112	0.377875	0.24019	0.52456
Mical1	0.204191	0.19222	0.263784	0.234848	0.395117	0.333523	0.288013	0.312334
Tmem191c	0.420699	0.533771	0.337547	0.313652	0.319377	0.241284	0.21573	0.348571
Tlr4	0.171613	0.208307	0.352744	0.266608	0.31068	0.338973	0.267085	0.416179
2810417H13Rik	0.584272	0.329698	0.464762	0.388591	0.188791	0.27083	0.139446	0.234577
Tomt	0.126475	0.135823	0.183487	0.139417	0.227791	0.353772	0.253444	0.286321
Gpsm1	0.131846	0.207467	0.189524	0.237347	0.314418	0.35951	0.317941	0.431869
Ube2t	0.363875	0.187886	0.421933	0.251697	0.342293	0.209916	0.180945	0.133613
AW554918	0.294867	0.214554	0.244846	0.232521	0.301536	0.252905	0.324018	0.349312
Pmaip1	0.493883	0.291984	0.582305	0.242553	0.256202	0.209155	0.206671	0.312259
Ppp2r3d	0.229194	0.256759	0.317035	0.219648	0.366567	0.209976	0.296982	0.319067
Pygm	0.115102	0.343068	0.144535	0.202252	0.28923	0.342473	0.276209	0.36436
Anln	0.451797	0.286463	0.627794	0.395477	0.160308	0.227672	0.195633	0.221109
H2-Ob	0.0685938	0.210883	0.353912	0.232963	0.42928	0.235396	0.198405	0.462011
Cd19	0.25785	0.372634	0.197514	0.271254	0.38419	0.275534	0.223801	0.404308
Senp8	0.222202	0.176415	0.203401	0.266432	0.329349	0.324834	0.346489	0.368496
Ogn	0.0484094	0.237857	0.112607	0.311384	0.245052	0.440501	0.369682	0.39772
Zfp709	0.265074	0.212363	0.242801	0.183737	0.337213	0.348018	0.310285	0.403472
Jam3	0.178865	0.257671	0.106693	0.15007	0.453759	0.34509	0.290272	0.396436
Tmem17	0.288575	0.189785	0.251745	0.144163	0.401739	0.212021	0.274969	0.444805
Btbd8	0.205225	0.187731	0.226152	0.308068	0.0751999	0.334344	0.341435	0.489511
Gm6297	0.208424	0.210385	0.209289	0.255351	0.315926	0.411413	0.416659	0.285764
Ttc30a1	0.156072	0.174229	0.172776	0.2602	0.455077	0.285229	0.282686	0.340537
Kirrel	0.0464351	0.262368	0.120056	0.214782	0.214484	0.43771	0.391381	0.453806
Micalcl	0.171924	0.130887	0.119055	0.220545	0.368608	0.436909	0.250337	0.359351
Ltbp1	0.0281035	0.355368	0.151247	0.258272	0.289593	0.325548	0.376777	0.439838
St6galnac4	0.435786	0.270297	0.607063	0.255504	0.20404	0.248038	0.24579	0.259759
Dok4	0.335058	0.353009	0.358011	0.265424	0.269337	0.145357	0.247831	0.262082
Hoxb4	0.0943131	0.276846	0.125747	0.19822	0.20627	0.281132	0.312557	0.386333
Atp8b4	0.114102	0.163944	0.191206	0.159858	0.437142	0.304932	0.471026	0.343064
Tead2	0.252017	0.31445	0.399062	0.312613	0.404354	0.231034	0.308762	0.27784
Nin	0.259588	0.215302	0.310121	0.247755	0.182895	0.271566	0.316907	0.346581
Unc5a	0.176547	0.18936	0.181671	0.148106	0.246171	0.300958	0.304465	0.391656
Mx1	0.159033	0.214687	0.368606	0.291393	0.321749	0.259324	0.168877	0.26861
B930025P03Rik	0.0788714	0.254573	0.087304	0.253998	0.493767	0.448158	0.446955	0.229282
Rhebl1	0.684702	0.474836	0.550548	0.486025	0.232755	0.217287	0.104186	0.164595
Glis3	0.690864	0.524173	0.603663	0.460506	0.0875749	0.197796	0.130535	0.18468
Clec4a2	0.16896	0.164122	0.312342	0.27889	0.399361	0.320451	0.333919	0.324425
AI463170	0.214759	0.0460392	0.106174	0.180539	0.292462	0.285787	0.448349	0.226098
Hoxa5	0.299699	0.28044	0.260315	0.253091	0.447497	0.33641	0.349641	0.381432
Zfp334	0.588541	0.36988	0.435454	0.263322	0.239809	0.234241	0.20591	0.302184
Adgrd1	0.0180514	0.553879	0.152931	0.236057	0.1062	0.49428	0.490229	0.648792
Plxna3	0.691382	0.622659	0.568616	0.379261	0.0915908	0.151537	0.177389	0.137884
Rbms3	0.0596369	0.216604	0.129228	0.222176	0.25343	0.412741	0.337474	0.428396
Jpx	0.155732	0.192538	0.162617	0.197533	0.147599	0.35033	0.285715	0.371831
2810410L24Rik	0.172412	0.113786	0.23532	0.211812	0.361057	0.477904	0.202609	0.402765
Slc7a4	0.272505	0.327361	0.347432	0.222926	0.19603	0.227577	0.292686	0.308239
Elmo1	0.266382	0.266162	0.297751	0.216978	0.319371	0.288564	0.267252	0.391539
Zfp108	0.178588	0.101932	0.178878	0.204864	0.288134	0.419249	0.338568	0.341039
1110028F11Rik	0.310712	0.486814	0.349845	0.294198	0.272011	0.285308	0.223928	0.191887
Recql4	0.217365	0.158924	0.264358	0.182538	0.214615	0.228119	0.307043	0.444695
5830454E08Rik	0.121005	0.0985563	0.127643	0.164924	0.47291	0.455769	0.139971	0.479847
A230056P14Rik	0.267932	0.269983	0.267236	0.295765	0.29048	0.254556	0.301153	0.563731
A630076J17Rik	0.134362	0.0374411	0.0294749	0.28235	0.322554	0.438567	0.373534	0.254104
Zfp418	0.174289	0.256479	0.211425	0.302509	0.299065	0.353318	0.331061	0.369413
Spata6	0.299933	0.238245	0.28008	0.179982	0.25445	0.303963	0.215938	0.3958
Tulp3	0.214818	0.28448	0.217815	0.200816	0.303093	0.350108	0.374239	0.358857
Lama3	0.0504931	0.103663	0.0471614	0.172526	0.241081	0.288242	0.33073	0.276014
Pycard	0.165805	0.167388	0.352604	0.150014	0.490555	0.277872	0.328016	0.397868
[truncated: 16,665 more rows]

## Sheet: WT_log2_data_K_G2_A2_data
gene	05_tumor_WT	06_tumor_WT	17_tumor_WT	18_tumor_WT	07_NormAdj_WT	08_NormAdj_WT	19_NormAdj_WT	20_NormAdj_WT
Dbp	-1.90559	-1.48229	-0.63372	0.879985	-0.468584	-0.170693	1.10633	2.67456
Hamp2	-1.96868	-2.44798	-0.584661	-0.220272	-0.124364	0.20734	2.66344	2.47518
Upp2	-2.33376	-1.70304	-1.17978	-0.517694	0.298329	1.59951	1.5622	2.27423
Mfsd2a	-2.66725	-1.57519	-0.541904	-0.395971	-0.261888	1.25502	2.37599	1.81119
Etnppl	-2.04363	-2.10745	-0.936717	-0.785489	0.334163	1.43563	2.1294	1.9741
Cyp4a12b	-2.29066	-1.44525	-1.1801	-0.91947	0.218318	2.02209	1.95049	1.64459
Cyp4a14	-2.0872	-1.7456	-0.950798	-1.49007	0.885674	1.91916	2.27612	1.19273
Serpina4-ps1	-2.05478	-0.386731	-1.43209	-1.27311	0.194945	3.07146	0.778741	1.10156
Hsd3b5	-1.53376	-0.747982	-1.49123	-1.86698	0.744435	3.18144	0.862486	0.85159
Cyp7b1	-1.45557	-1.01282	-1.74567	-1.64095	1.1251	2.78857	0.835776	1.10556
Oat	-2.99198	-1.57552	-0.805699	-0.142746	-1.08858	2.1925	2.01556	2.39646
Sult2a8	-2.54031	-1.81831	-0.833347	-0.80878	0.200804	1.83969	1.95498	2.00528
Glul	-2.59543	-1.51914	-1.2132	-0.238037	-0.484545	2.45999	1.45032	2.14004
Inmt	-2.31944	-2.29078	-0.672572	-0.226303	0.14868	0.951094	2.13232	2.27701
Mup1	-1.95171	-0.666147	-1.66084	-2.10595	0.832596	3.72838	0.807286	1.01638
Gm2083	-2.04221	-1.3424	-1.3512	-1.14391	0.528468	2.45843	1.30648	1.58634
Cyp2c29	-0.681882	-2.28355	-1.80215	-1.62149	2.35625	1.71459	1.16855	1.14968
Mup15	-1.79593	0.218734	-1.81496	-2.09665	0.678056	4.41181	-0.288097	0.687045
Mup13	-2.00968	-1.26764	-1.36616	-1.23954	0.59751	2.4884	1.28978	1.50733
Mup12	-2.04094	0.374629	-1.57237	-2.01549	0.227031	4.44463	-0.225036	0.807556
Mup18	-2.15709	-1.79911	-1.26305	-1.03216	0.583147	2.1045	1.70362	1.86014
Hamp	-2.3093	-1.41788	-0.85967	-0.99342	-0.137859	2.44889	1.49412	1.77513
Mup17	-2.07292	-1.3361	-1.36773	-1.15363	0.541961	2.48646	1.308	1.59396
Cyp2e1	-2.30257	-2.06165	-1.05677	-0.624261	0.526677	1.70634	1.77543	2.0368
Mup11	-2.26035	-1.42192	-1.18115	-0.978363	0.529839	2.13142	1.43613	1.74439
Mup10	-2.19436	-1.57615	-1.209	-1.00857	0.529827	2.10291	1.54972	1.80562
Mup7	-2.01849	0.262339	-1.86978	-2.58343	0.786855	4.5384	0.056133	0.827967
Serpina1e	-0.792317	-0.288431	-0.622173	-1.05097	1.3421	2.21309	-0.999613	0.198319
Wfdc15b	0.284682	0.260987	0.226262	0.385906	-0.209447	-0.420366	-0.196318	-0.331705
Kif5c	0.009308	0.648711	0.025806	0.526288	-0.379754	-0.414891	-0.112714	-0.302754
Esm1	0.413354	-0.394391	0.739456	0.144036	-0.378519	-0.449936	-0.007254	-0.066745
Fhl3	0.675013	0.301973	-0.053719	0.156491	-0.102285	-0.447497	-0.117948	-0.412028
Cdkn2b	0.55893	0.727054	-0.013852	-0.048128	-0.32475	-0.479617	-0.047718	-0.371919
Rgs2	-0.180561	0.747357	-0.92241	0.609999	0.248406	-0.406379	0.007306	-0.103718
Bex1	1.16895	0.218382	0.783208	0.369044	-0.703835	-0.769303	-0.409166	-0.657279
Gm10639	1.23447	-0.170058	-0.572556	-0.859242	0.984494	-0.498984	0.229465	-0.347593
Hid1	0.592192	0.494116	0.133005	-0.185847	0.274636	-0.577949	-0.270991	-0.459163
Cbr3	1.7909	0.07142	-0.37987	-0.602864	0.523995	-0.66895	-0.18163	-0.553001
Tnfsf13	0.588724	0.005052	0.285847	0.29386	-0.135993	-0.468942	-0.155955	-0.412593
Gldn	0.199273	0.35052	0.775211	0.490732	-0.358839	-0.280687	-0.511858	-0.664352
Il1rn	0.289755	0.716036	0.07429	-0.061569	-0.039898	-0.540065	-0.177801	-0.260748
5330417C22Rik	1.09407	-0.111974	0.93532	0.558783	-0.63408	-0.809595	-0.398165	-0.634355
Serpine1	-0.325682	-1.0554	0.871416	1.84825	-1.02809	-1.30653	0.756613	0.239419
Ocstamp	0.917067	1.03443	0.321062	0.506393	-0.750831	-0.704026	-0.529318	-0.79478
Klrb1b	1.32949	0.972892	0.952654	0.33435	-0.926384	-0.993316	-0.771224	-0.898462
Klk1b4	0.264134	-0.477325	0.515738	0.58768	0.134945	-0.652967	-0.146755	-0.22545
BC048546	1.28538	-2.38819	1.10545	1.23751	-0.283723	-0.414396	-0.149475	-0.392561
Cxcl1	1.13322	-0.37342	0.588744	-0.556033	-0.055884	-0.517995	0.110615	-0.329247
Ngf	0.88251	0.484185	0.608743	0.207491	-0.128519	-0.848471	-0.613365	-0.592574
D17H6S56E-5	0.610975	0.272308	0.350764	-0.217514	1.72862	-0.997173	-0.900133	-0.847848
Chrna4	0.310126	-0.173734	0.037816	0.156075	1.31159	-0.760484	-0.536173	-0.345211
H19	0.781235	3.26738	0.366047	0.360396	-1.19815	-1.32743	-0.94611	-1.30336
Cib3	-0.696035	-0.476154	1.01829	0.821512	-0.6429	-0.907083	0.671708	0.210662
Itih5	0.481174	0.744869	0.637923	0.549645	-0.256925	-0.939589	-0.328652	-0.888445
Slpi	0.57048	0.250612	0.042325	0.258475	0.180694	-0.529766	-1.14208	0.369255
Mfge8	0.780051	0.273445	0.139166	-0.651213	0.651994	-0.673318	-0.269165	-0.25096
Cpe	0.387911	1.67437	-0.156504	0.792657	-0.931989	-0.942809	-0.916846	0.093213
Btg2	0.082006	0.461436	0.364951	0.023614	-0.155583	-0.504137	0.128508	-0.400795
Tnfrsf12a	0.619132	0.56745	0.444414	0.214294	0.5831	-1.03778	-0.50944	-0.881166
Nid1	0.826429	0.405555	0.723979	0.487204	-0.14628	-1.02489	-0.480938	-0.79106
Cyp2b9	1.76554	1.15334	1.51726	1.45026	-1.79627	-1.80478	-1.20912	-1.07622
Gstp2	0.995479	0.601327	-0.140745	-0.566629	-0.08707	0.327362	-0.061916	-1.06781
Rgs16	0.067426	-0.73142	0.895027	0.665717	-0.929319	-1.36684	0.929811	0.469595
Gsta1	1.82195	0.124999	-0.532208	-1.19328	1.32323	-1.11058	0.020685	-0.454793
Lss	0.18938	0.31835	0.225633	0.158878	0.678775	-0.436937	-0.63313	-0.500948
Scd2	1.39308	1.42055	1.04439	0.965972	-0.399948	-1.80641	-1.24901	-1.36864
Afp	0.867847	2.66312	0.659858	1.04608	-0.128708	-1.83454	-1.54147	-1.73219
Cd63	0.65541	-0.116121	0.386172	0.282956	0.527839	-0.873953	-0.470867	-0.391436
Anxa2	0.834859	-0.106815	0.133251	0.025701	0.707639	-0.740736	-0.54972	-0.304179
Egr1	0.122565	0.805969	0.502581	-0.596026	0.503294	-0.242451	-0.337508	-0.758425
Gpc3	1.8962	1.83002	1.15425	1.39335	-1.32658	-2.13266	-1.69351	-1.12108
Tff3	2.14886	0.644592	1.8531	1.86898	-0.471807	-1.80311	-2.16926	-2.07137
Akr1c18	2.31231	1.7823	1.86421	2.04877	-1.51741	-2.35988	-1.96662	-2.16369
Vnn3	0.728482	-0.072201	0.369563	0.102394	-0.214324	-0.724461	-0.131776	-0.057677
Ifi27l2b	1.02229	0.119534	0.458145	0.417761	0.737055	-1.06016	-0.660504	-1.03412
Serpina12	0.769457	0.646535	0.374157	0.67769	-0.677546	-0.206831	-1.04754	-0.535921
Tspan8	2.25159	2.19278	2.28182	1.47084	-1.76275	-2.39091	-2.04748	-1.99588
Spp1	1.30504	-0.865331	1.04966	-0.740053	0.848365	-1.00697	-0.588613	-0.002097
Lcn2	2.36816	1.72633	1.00909	0.751073	-0.17395	-1.71933	-2.13743	-1.82394
Ly6d	1.91526	1.71198	0.379524	0.76098	0.273017	-2.26277	-1.41178	-1.3662
Tstd1	1.22517	0.985946	1.07476	0.896944	-0.897166	-1.52206	-0.807163	-0.956437
Fabp5	0.558405	0.550339	0.584279	1.10213	-0.58831	-0.961915	-0.938377	-0.306554
Igfbp1	0.903345	0.833568	0.690052	0.874355	0.314876	-1.51787	-0.832365	-1.26596
Cyp2a4	2.92916	2.53122	2.9606	2.63775	-2.28338	-3.3382	-2.41075	-3.02639
Apoc2	0.800928	0.380788	0.357599	0.374181	-0.119858	-1.03206	-0.184333	-0.577246
Apoa4	0.153466	0.403631	0.419143	0.888758	0.146338	-1.4212	-0.230183	-0.359948
Cdh17	0.019989	1.41652	-0.529434	0.120877	-0.188305	-0.424594	-0.125761	-0.289291
Miox	0.124632	0.759499	0.865973	0.378891	-0.626774	-0.656658	-0.306545	-0.539019
2310034O05Rik	-0.51058	1.75914	0.515513	1.30689	-0.860791	-0.926076	-0.557549	-0.726549
Spink1	2.53673	1.07784	1.34959	0.672223	-0.337809	-1.95804	-1.56129	-1.77925
Tmem54	2.33889	0.490371	-0.908063	-0.960469	-0.2493	-0.345643	-0.081443	-0.284346
Erich4	0.841561	0.909999	0.909842	0.796159	-0.974947	-0.966643	-0.660931	-0.85504
Sprr1a	0.644949	-1.4893	-0.45198	-0.883084	2.45465	-0.176656	0.07144	-0.170012
Csn3	-0.642588	0.718705	-1.05996	0.934642	0.057523	-0.138981	0.181959	-0.051298
Krt20	1.10387	-0.044662	-0.033165	0.423785	-0.455032	-0.472152	-0.153605	-0.369035

## Sheet: KO_log2_data_K_G2_A2_data
gene	02_NormAdj_KO	03_NormAdj_KO	15_NormAdj_KO	16_NormAdj_KO	01_tumor_KO	04_tumor_KO	13_tumor_KO	14_tumor_KO
Igdcc4	-1.17664	-1.0577	-1.31054	-1.24436	2.02765	1.04496	1.7812	-0.064566
Kazald1	-1.10413	-1.19568	-1.26156	-1.13838	2.00653	1.28466	1.76824	-0.35968
Prom1	-1.23428	-1.04154	-1.31741	-1.17412	2.01318	0.689888	1.99317	0.071112
Clmp	-1.20154	-1.1146	-1.38054	-1.18144	2.17988	0.818179	1.71547	0.164586
Arhgap22	-1.30435	-1.30126	-1.35943	-1.17413	2.21173	0.589718	1.83103	0.506695
Kif5c	-1.51373	-1.39006	-1.58087	-1.46607	2.2695	1.50603	2.03476	0.140453
Tlr1	-1.4345	-1.24252	-1.34645	-1.22542	1.92318	1.17409	1.72001	0.431612
Esm1	-1.19147	-1.12956	-1.24274	-1.29139	2.97539	0.0779	1.7027	0.099164
Fhl3	-1.36895	-1.2096	-1.31925	-1.40039	2.25617	1.16645	1.67935	0.196217
Slc41a3	-1.30473	-1.196	-1.19551	-1.3229	2.2459	1.04902	1.78409	-0.059865
Cdkn2b	-1.44611	-1.52293	-1.5036	-1.35384	2.50029	0.957605	2.05558	0.313019
Bex1	-1.63728	-1.32595	-1.55127	-1.46856	2.21682	1.90708	1.56307	0.296093
Hid1	-1.53799	-1.15278	-1.53554	-1.46443	2.59699	1.03823	1.95199	0.103539
Cbr3	-1.61306	-1.16314	-1.21839	-1.11857	1.76175	0.411356	2.04229	0.89777
Tnfsf13	-1.38239	-1.25473	-1.46539	-1.48578	2.45899	1.03796	1.88479	0.20654
Gldn	-1.45356	-1.53791	-1.71215	-1.50158	2.55039	1.38332	2.14978	0.121706
Smox	-1.37181	-1.15352	-1.49206	-1.40227	2.27652	1.32809	1.73928	0.07577
Il1rn	-1.64758	-1.34417	-1.68916	-1.50739	1.82771	2.25875	1.53908	0.562759
5330417C22Rik	-1.80757	-1.7411	-1.86368	-1.56595	2.9745	1.18834	2.35332	0.462138
Serpine1	-1.05235	-0.548565	-1.53954	-1.45292	2.83774	1.00256	1.41651	-0.663433
Foxq1	1.46622	-1.05791	-1.19291	-1.16982	0.838092	1.54533	0.324466	-0.753472
Ocstamp	-1.89647	-1.77016	-1.8499	-1.44898	2.5647	1.46522	2.70402	0.231569
Golm1	-1.16844	-1.00283	-1.48614	-1.20146	2.11863	0.744559	1.91298	0.082696
Klrb1b	-2.03404	-1.97359	-1.98587	-1.70202	2.77311	1.91788	2.27293	0.7316
Klk1b4	-1.28235	-1.09836	-1.568	-1.15427	2.02683	0.589488	2.20622	0.280454
BC048546	-1.0755	-1.29175	-1.34747	-0.779468	-0.93119	2.06461	2.65384	0.706916
Ngf	-1.82418	-1.5323	-1.62003	-1.20742	2.43944	1.33125	1.85485	0.558387
Fndc3b	-0.908097	-0.993183	-1.74248	-1.07946	2.20461	0.835929	1.63369	0.048994
D17H6S56E-5	-1.34412	-1.18879	-1.53251	-0.952171	2.12443	0.17872	2.38625	0.328184
Rasgrp2	-1.22508	-1.02872	-1.49671	-1.20589	2.03572	0.797867	1.82838	0.29445
Gm6644	-1.6672	-1.21471	-1.07655	-1.01394	2.20343	0.729387	1.95318	0.086406
H19	-1.67463	-1.69208	-1.87666	-1.56979	2.3034	2.74231	0.332608	1.43485
Itih5	-1.9226	-1.67552	-2.23159	-1.53398	2.6882	1.34839	2.4776	0.84951
Cela1	-1.56909	-1.13209	-0.757995	-1.31242	2.14881	0.801573	1.87317	-0.05195
Mfge8	-1.6055	-1.12071	-1.40542	-1.58474	2.23547	1.06766	2.20461	0.208636
Cpe	-1.9011	-1.51628	-2.61937	-1.6138	2.85461	1.61114	2.4733	0.711503
Btg2	-1.06974	-1.54851	-1.52797	-1.42531	2.22226	1.05062	2.17191	0.126738
Tnfrsf12a	-2.04292	-1.35239	-1.80988	-1.60886	2.57771	1.67675	2.12861	0.430992
Nid1	-1.75527	-1.42353	-2.20575	-1.50649	2.8204	1.07545	2.36982	0.625365
Cyp2b9	-2.62417	-2.82547	-2.82171	-2.07286	3.73224	2.50216	3.09676	1.01305
Abhd2	-0.606145	-0.941401	-2.04197	-1.08263	2.22188	0.995547	1.53836	-0.083655
Pold4	-1.24254	-1.30224	-1.13448	-1.44068	2.01726	1.16249	1.82904	0.111151
Rgs16	-2.0053	-1.87835	-1.24217	-0.851239	1.7182	0.970409	2.24936	1.03908
Lss	-0.928822	-0.890114	-1.63504	-1.39325	2.23114	0.92365	1.75623	-0.063792
Scd2	-2.31742	-1.83335	-2.50449	-1.71189	3.15906	1.46822	2.70085	1.03901
Afp	-2.68796	-2.50691	-2.5111	-2.32506	2.71795	2.47837	3.153	1.6817
Cd63	-1.11973	-1.01799	-1.47725	-1.58825	2.35759	1.02226	1.78099	0.042388
Egr1	-1.88208	-1.45963	-1.88932	-1.35873	1.61866	1.95631	2.23689	0.777901
Gpc3	-2.30107	-2.4203	-2.83608	-1.98171	3.02811	2.19068	3.06308	1.25729
Tff3	-3.19049	-3.10536	-2.60168	-0.857159	3.01189	1.90614	2.90015	1.93651
Akr1c18	-3.26425	-3.22907	-2.66005	-1.77543	3.63376	2.11686	3.62429	1.5539
Vnn3	-1.13421	-1.28053	-1.32776	-1.16104	2.19444	0.610671	1.75191	0.346531
Lars2	-0.850685	-1.13291	-1.30022	-1.23491	0.20911	-1.06901	0.047715	5.33091
Hmgcr	-1.13815	-1.04014	-1.43943	-1.18649	1.85231	1.27872	1.6445	0.02868
Ifi27l2b	-1.65549	-1.30496	-1.36376	-1.20102	2.3966	0.841731	1.98944	0.297465
Serpina12	-1.98032	-2.25161	-1.58156	-1.20496	2.66389	1.15558	2.39347	0.805512
Tspan8	-3.26266	-3.03238	-2.88715	-1.80491	4.17274	2.18054	3.38527	1.24854
Lcn2	-2.6314	-2.47439	-2.33446	-2.2182	3.78454	1.08056	3.72529	1.06806
Ly6d	-2.22523	-2.50487	-1.7463	-1.94532	3.26771	1.31784	3.16456	0.671608
Tstd1	-2.07211	-1.92636	-1.85907	-1.70621	2.98095	1.50603	2.46624	0.610526
Fabp5	-2.06871	-1.97421	-2.23918	-1.12682	2.49256	1.06146	2.771	1.08389
Igfbp1	-2.40095	-2.18533	-1.94369	-2.18705	2.91197	2.47704	2.49837	0.829633
Rn45s	-0.958645	-1.06214	-1.30289	-1.48907	-0.171226	-1.27194	-0.093458	6.34938
Cyp2a4	-4.55967	-4.08108	-3.31082	-1.04118	3.81884	3.20844	3.62341	2.34205
Apoc2	-1.57403	-1.76463	-1.62801	-1.68463	2.64922	1.09781	2.4329	0.471379
Apoa4	-1.01014	-1.8445	-2.17732	-2.051	2.96256	1.50037	2.3117	0.308323
Alox5	-1.15064	-0.92275	-1.24614	-1.21268	1.98212	0.447559	2.32031	-0.217783
Cdh17	-1.15646	-1.06076	-1.199	-1.2199	1.58206	0.14967	3.01073	-0.106347
Miox	-1.53067	-1.62485	-1.64068	-1.48126	2.06839	1.0676	2.56069	0.580768
2310034O05Rik	-2.11853	-2.08647	-2.12186	-1.47988	1.51271	2.61941	2.58324	1.09139
Psrc1	-1.10423	-1.02433	-1.25809	-1.29102	2.25436	0.415975	2.30331	-0.29597
Spink1	-2.80587	-2.77511	-2.2917	-2.28196	3.99281	1.61791	3.70164	0.842281
Erich4	-1.99578	-1.83066	-1.70928	-1.59811	2.66478	1.29246	2.58977	0.586824
Csn3	-1.22755	-1.18751	-1.32466	-1.34182	3.096	1.41404	0.793098	-0.221584
Rpph1	-0.914627	-0.679979	-0.778126	-0.973009	0.492163	-0.715182	-0.060398	3.62916
Rmrp	-0.700502	-0.620001	-0.810953	-0.843856	0.525699	-0.576765	0.153727	2.87265
Cish	1.71233	-0.614164	-0.88508	-0.912737	0.248966	1.54321	-0.054919	-1.03761
Slc1a2	0.64602	0.758162	0.54267	0.584028	-0.354792	-0.937789	-0.645319	-0.59298
Acot1	0.317311	1.06469	0.792149	0.561145	-0.620784	-0.69414	-0.782079	-0.638288
1500017E21Rik	0.757673	0.515406	0.602357	0.801898	-0.515369	-0.916418	-0.780312	-0.465233
Notum	0.351331	0.861384	0.673807	0.341564	-0.40715	-0.553644	-0.761456	-0.505835
Nat8f5	0.431581	1.12952	0.516562	0.408763	-0.379769	-0.944962	-0.607956	-0.55374
Mcm10	1.08725	0.299779	0.621206	0.244322	-0.510425	-0.415479	-0.635313	-0.691337
Lhpp	0.73503	0.381671	1.04209	0.301615	-0.668819	-0.845108	-0.424776	-0.521699
Cyp7a1	0.771315	1.82889	1.06509	0.88444	-1.39867	-1.11539	-1.33699	-0.698682
Macrod1	0.441343	0.695509	0.849004	0.40721	-0.313355	-0.858689	-0.710046	-0.510976
Saa3	0.328304	1.59943	-0.923239	-0.746518	-1.49962	0.869286	1.30384	-0.931478
Plin5	0.36425	0.380126	0.770604	0.659142	-0.527433	-0.68338	-0.611138	-0.352169
Car14	0.703761	0.697033	0.371736	0.447286	-0.293541	-0.492968	-1.01401	-0.419294
Ugt1a9	1.00425	1.2974	0.564815	0.660888	-0.992262	-0.640455	-1.40816	-0.486483
Gde1	0.638912	0.625086	0.839327	0.533211	-0.491181	-0.584412	-1.07498	-0.485966
Nat8	0.756933	1.36778	1.31261	0.703206	-1.3049	-0.853504	-1.47873	-0.503394
Rdh16	0.845295	0.92472	0.363983	0.662287	-0.48159	-0.726879	-1.12956	-0.458256
Etfbkmt	0.580113	0.542455	0.851735	0.589279	-0.687296	-0.713681	-0.560224	-0.602381
Csrp2	0.396782	0.831203	0.914973	0.493353	-0.493373	-0.73601	-0.640598	-0.76633
Mup8	0.314954	-0.02158	0.127729	1.21347	-0.589922	-0.529206	-0.734606	0.219155
Gadd45g	2.20328	-0.021815	0.954446	-0.567848	-0.995062	0.530503	-0.50722	-1.59628
Adhfe1	0.759601	0.693269	0.563896	0.494907	-0.433959	-0.763407	-0.730852	-0.583454
Fam25c	0.888967	1.03302	1.73173	0.856218	-1.47876	-0.715707	-1.32898	-0.986482
Ces1b	0.933574	1.27247	1.50161	0.947497	-1.76448	-0.870193	-1.55937	-0.461109
Igfals	0.821577	0.886333	0.776356	0.489637	-0.564976	-0.827224	-0.968126	-0.613577
Slco2b1	0.642001	0.885739	0.395663	0.517951	-0.663363	-0.884479	-0.537985	-0.355527
Srd5a1	0.706211	0.753403	0.722868	0.625206	-0.884822	-0.832203	-0.819807	-0.270857
Hspb1	0.984015	0.965555	0.84765	0.384825	-0.820734	-0.310398	-1.31158	-0.739336
Upp2	1.10933	0.715064	1.66571	0.878302	-1.51518	-1.03794	-1.34131	-0.473985
Akr1c19	0.295534	0.920657	0.863136	0.443853	-0.593345	-0.606543	-0.715474	-0.607818
Ugt3a1	0.738448	1.02846	0.964215	0.829062	-0.972137	-0.86993	-1.28988	-0.428236
Slc3a1	0.414605	0.887404	0.600412	-0.058043	0.608981	-0.392657	-1.63382	-0.426881
Gsta2	0.203546	1.26889	1.2324	0.441638	-0.904303	-0.954436	-0.769795	-0.517932
Mfsd2a	1.11426	0.644068	0.864286	0.923025	-1.29641	-0.711513	-1.35569	-0.182034
Chpt1	0.698849	0.744857	0.55904	0.609106	-0.607162	-0.754888	-0.791832	-0.457971
Phlda1	1.98319	-0.545021	-0.773313	-0.885611	0.240451	1.20992	-0.202444	-1.02718
Etnppl	0.780191	0.80569	1.35685	0.937794	-1.27567	-1.10318	-1.17073	-0.330957
Hspa1b	1.03976	0.450771	0.349125	-0.040606	-0.091925	0.366703	-1.18681	-0.887018
Acsm5	0.763362	0.947772	0.45148	0.675595	-0.945593	-0.704612	-0.829445	-0.358559
Igf1	1.10142	0.929423	0.795215	0.782738	-1.55117	-0.678658	-0.970156	-0.408811
G0s2	0.132776	0.839714	0.644097	0.590126	-0.454576	-0.807946	-0.714577	-0.229613
Cyp4a12b	0.906949	1.35946	1.2178	1.46781	-2.15829	-1.0102	-1.75334	-0.030187
Suox	0.772428	0.86319	0.657709	0.392742	-0.41847	-0.823701	-0.770607	-0.67329
Gm4952	0.758047	0.505444	0.595888	0.657451	-0.513028	-0.589068	-1.06263	-0.3521
Prodh	1.042	1.47271	1.23775	0.903288	-1.47416	-1.14414	-1.56888	-0.468559
Cyp4a14	2.06544	1.82156	1.04153	0.631458	-2.62083	0.354352	-2.30546	-0.988051
Cyp2c37	0.737559	1.23576	0.740771	0.74764	-1.11818	-0.518952	-1.14818	-0.676415
Angptl4	0.217904	0.582204	0.894683	0.656056	-1.27608	-0.605319	-0.210648	-0.258806
Nnmt	1.15198	0.79061	1.52494	0.595265	-1.31375	-1.16084	-0.994488	-0.593708
Serpina4-ps1	2.1236	0.224341	-0.047643	0.732145	-1.42064	0.427713	-1.68644	-0.353083
Alas2	0.622276	0.720121	0.88007	0.572707	-0.576329	-0.930634	-0.762559	-0.525653
Aldh3a2	0.886884	1.15379	0.683832	0.745742	-1.1898	-0.460473	-1.17601	-0.643972
Cyp2c54	1.27887	1.41898	1.34684	1.28985	-2.14477	-0.690879	-1.94196	-0.556934
Ces1e	1.00825	1.16663	1.2038	1.07102	-2.05177	-0.939911	-1.38724	-0.070779
Hsd3b5	0.500737	-0.37318	1.596	1.40064	-1.00766	-1.03414	-0.996052	-0.086343
Slco1a1	1.11039	0.354436	0.93017	1.49736	-1.87439	-0.607103	-1.57991	0.169048
Me1	0.367208	0.627781	0.461763	0.981297	-0.785872	-0.890275	-0.675681	-0.08622
Cyp7b1	1.31392	0.337235	1.72017	1.05367	-1.8938	-0.825789	-1.34673	-0.358676
Alas1	1.53517	0.253933	0.179874	0.281845	-0.830976	0.288643	-0.930142	-0.77835
Ang	0.810343	0.966556	1.31471	0.548395	-1.40838	-0.761236	-0.811584	-0.658801
Hacl1	0.588995	0.818336	0.67607	0.748881	-0.548929	-0.979376	-0.905319	-0.398658
Mup6	1.27199	0.970958	0.998965	1.10765	-1.78133	-0.703343	-1.53734	-0.327548
Ces1g	1.02381	1.12816	1.00621	0.974693	-2.07459	-0.730259	-1.18897	-0.139056
Ttc39c	0.791073	0.502433	0.783842	0.554053	-0.738596	-0.731364	-0.702627	-0.458816
C6	0.473413	0.7768	0.726326	0.682448	-0.940956	-1.0723	-0.509009	-0.136725
Cyp4a10	1.99985	1.6244	1.45302	0.845233	-2.92335	0.104249	-2.27023	-0.833174
Keg1	0.914922	0.43648	0.735023	0.796968	-1.17587	-0.627994	-0.878039	-0.201489
Cyp4a12a	1.15778	1.5366	1.12469	1.51155	-2.68459	-0.731619	-2.05003	0.135629
Cyp4f14	0.537013	0.799219	0.851016	0.481555	-0.58921	-0.951913	-0.68844	-0.439239
Aldh1a7	0.588054	0.694985	0.69256	0.525934	-0.641648	-0.824378	-0.603383	-0.432124
Sds	0.661286	0.192922	1.16178	0.096738	0.236136	-0.613011	-1.14703	-0.588822
Cyp8b1	1.29391	0.644169	0.9493	1.47542	-2.33734	-0.304802	-2.056	0.335341
Cyp2j5	0.965455	0.967885	1.02375	0.907231	-1.78669	-0.907402	-1.00269	-0.167531
Adh4	0.886482	1.16083	1.1504	0.610701	-1.16505	-0.888249	-1.17615	-0.578966
Ugt3a2	0.779666	0.914052	0.908662	0.684893	-1.00644	-0.841161	-1.07113	-0.368541
Cyp2c67	0.881885	0.649828	0.83022	0.771356	-1.04628	-0.678343	-0.771387	-0.637283
Cyp2c44	1.00309	1.21043	0.909493	0.883249	-1.4305	-0.652788	-1.57445	-0.348525
Retsat	1.04354	1.09452	0.811774	0.345205	-1.26007	-0.247976	-1.09418	-0.692819
Cyp2c50	1.32693	1.55174	1.46798	1.35676	-2.52689	-0.679895	-2.06399	-0.432635
Elovl3	0.91573	1.31785	1.6812	1.48053	-2.46652	-0.892849	-1.96761	-0.068321
Csad	0.940725	1.71051	1.33124	1.22567	-2.4362	-0.653165	-1.99358	-0.125201
Nat8f1	0.376807	0.816289	1.01186	0.351171	-0.326366	-0.88955	-0.815813	-0.524399
Nudt7	1.12489	0.597995	1.11846	0.846273	-0.997254	-0.879875	-1.34926	-0.461227
Acsm1	0.588804	0.735547	0.595542	0.580659	-0.658026	-0.769458	-0.620711	-0.452357
Ugt2b1	0.679474	0.69865	0.36274	0.759495	-0.600915	-0.718501	-0.787647	-0.393296
Ces3b	1.35772	0.85508	0.94152	0.836126	-1.2282	-0.72403	-1.72624	-0.311987
Oat	1.61412	1.29651	1.88756	1.12601	-2.4821	-1.13614	-1.72436	-0.581586
Sult2a8	1.5319	1.30645	1.56857	1.41514	-2.7641	-0.611395	-2.29787	-0.148692
Aox3	1.21261	0.813112	0.509918	0.891534	-1.1977	-0.545095	-1.53087	-0.153507
Ces1f	0.590444	0.934739	0.91039	0.661887	-1.75581	-0.800463	-0.305548	-0.235642
Cth	0.91914	0.626994	0.900196	0.37733	-0.194024	-0.97358	-0.88845	-0.767606
Cyp27a1	0.758957	1.1373	1.06487	0.90677	-1.2901	-0.862299	-1.38753	-0.32796
Glul	0.823841	1.25669	1.32234	1.2016	-1.92742	-1.03461	-1.27405	-0.36838
Inmt	1.09602	1.39962	1.11345	1.00916	-1.08505	-0.748801	-2.51441	-0.269986
Ces1d	0.713271	1.18919	0.960835	0.765611	-1.64047	-0.684627	-0.983233	-0.320569
Ephx2	0.700501	0.809222	0.831325	0.577929	-0.784125	-0.752222	-0.905867	-0.476763
Slco1b2	1.15736	1.32159	1.3375	1.14894	-2.3692	-0.719557	-1.59363	-0.283002
Nat8f2	1.07179	1.30575	0.900346	0.656074	-1.17022	-0.837785	-1.27396	-0.651994
Cyp1a2	0.853145	1.26798	1.12524	0.996105	-2.30698	-0.555219	-1.3596	-0.020683
Mup21	0.149275	0.217757	1.16141	0.879614	-0.614773	-1.08752	-0.512886	-0.192874
Rnase4	1.03229	1.26882	1.3229	0.758967	-1.8025	-0.686533	-1.32401	-0.569931
Mup1	0.578624	0.133732	1.72615	1.88385	-1.86603	-1.20122	-1.33912	0.084013
Pon1	1.13057	1.27107	1.54293	0.997593	-1.90518	-0.783962	-1.74733	-0.505696
Wfdc21	0.481926	0.620562	1.20972	0.533936	-0.979266	-1.33206	-0.038199	-0.496621
Gm2083	1.33053	1.14848	1.56958	1.67386	-3.06996	-0.753651	-2.08983	0.190987
Cyp2c29	1.33988	1.69556	1.32891	1.56349	-2.97561	-0.503834	-2.22068	-0.227713
Ahcy	0.722182	0.671618	0.665675	0.364769	-0.380692	-0.60753	-0.815137	-0.620885
Rgn	1.21786	1.50753	1.55465	1.21963	-2.7326	-0.749585	-1.72798	-0.289508
Mup15	0.627262	-0.594073	1.10318	1.26905	-1.10301	-0.756323	-0.62216	0.076072
Aldh1a1	0.863064	1.10566	1.11616	0.665467	-1.26112	-0.828769	-0.980293	-0.680163
Acaa1b	0.974022	1.19876	0.95434	1.03454	-1.83262	-0.531054	-1.48382	-0.314164
Cyp2f2	0.993748	1.08972	0.992936	0.895547	-2.05701	-0.857506	-1.01694	-0.040495
Akr1c6	0.643408	0.762389	1.09052	0.48407	-0.708439	-0.780761	-0.961812	-0.529371
Mup13	1.54352	1.42508	1.417	1.53081	-3.35744	-0.535608	-2.09926	0.075891
Hpd	0.967081	0.908291	0.878526	0.742506	-0.832037	-0.93386	-1.23749	-0.493016
Mup12	0.321679	-0.502055	0.898828	2.40503	-1.66682	-1.09126	-1.14933	0.783924
Gsta3	0.481989	0.938168	1.03167	0.512867	-0.631779	-0.910965	-0.899235	-0.522716
Cyp3a11	1.20849	1.07011	0.53609	0.368465	-0.885693	-0.320414	-1.24506	-0.731987
Ces3a	1.38491	1.28321	1.45887	1.09561	-2.502	-0.619504	-1.86546	-0.235636
Mup18	1.74978	1.69854	1.98256	1.58387	-4.12413	-0.566525	-2.41662	0.092518
Hamp	0.882933	1.18447	1.29607	0.548279	-0.69576	-0.595254	-1.95455	-0.666185
Gnmt	0.841847	0.667714	0.866733	0.409947	-0.450627	-0.971848	-0.775198	-0.588568
Gpx1	0.64781	0.841519	1.16411	0.382117	-0.598597	-0.873963	-0.807272	-0.755722
Car3	1.41959	1.37081	1.16553	1.27237	-1.96784	-0.665674	-2.31268	-0.282109
Ces1c	0.531583	0.77724	0.764039	0.406303	-0.654424	-0.695502	-0.590674	-0.538566
Bhmt	1.07871	0.481358	0.471761	0.520273	-0.080769	-0.965729	-0.903091	-0.602513
Mup14	1.25996	0.741842	0.914137	2.0719	-3.19872	-0.273648	-2.33192	0.816441
Mup17	1.44333	1.30536	1.67366	1.77168	-3.71052	-0.636508	-2.19701	0.350002
Cyp2e1	1.60011	1.55065	1.64508	1.44578	-3.23667	-0.436971	-2.33256	-0.23542
Mgst1	0.673204	0.766121	0.79662	0.603213	-0.85805	-0.832055	-0.63587	-0.513183
Mup11	1.41005	1.16484	1.53792	2.0555	-3.82516	-0.601679	-2.27585	0.53437
Mup10	1.63959	1.48328	1.65549	1.89871	-4.0669	-0.557384	-2.42853	0.375741
Mup7	0.810273	-0.539184	1.64601	2.31672	-2.4213	-0.983415	-1.46729	0.638195
Mup3	0.774628	0.780936	1.25817	1.13488	-1.68488	-1.04035	-1.13801	-0.085363

## Sheet: Summary
Gene	KO Description	WT Description
Cluster: Up in both
Kif5c	tumor_up	tumor_up
Esm1	tumor_up	tumor_up
Fhl3	tumor_up	tumor_up
Cdkn2b	tumor_up	tumor_up
Bex1	tumor_up	tumor_up
Hid1	tumor_up	tumor_up
Cbr3	tumor_up	tumor_up
Tnfsf13	tumor_up	tumor_up
Gldn	tumor_up	tumor_up
Il1rn	tumor_up	tumor_up
5330417C22Rik	tumor_up	tumor_up
Serpine1	tumor_up	tumor_up
Ocstamp	tumor_up	tumor_up
Klrb1b	tumor_up	tumor_up
Klk1b4	tumor_up	tumor_up
BC048546	tumor_up	tumor_up
Ngf	tumor_up	tumor_up
D17H6S56E-5	tumor_up	tumor_up
H19	tumor_up	tumor_up
Itih5	tumor_up	tumor_up
Mfge8	tumor_up	tumor_up
Cpe	tumor_up	tumor_up
Btg2	tumor_up	tumor_up
Tnfrsf12a	tumor_up	tumor_up
Nid1	tumor_up	tumor_up
Cyp2b9	tumor_up	tumor_up
Rgs16	tumor_up	tumor_up
Lss	tumor_up	tumor_up
Scd2	tumor_up	tumor_up
Afp	tumor_up	tumor_up
Cd63	tumor_up	tumor_up
Egr1	tumor_up	tumor_up
Gpc3	tumor_up	tumor_up
Tff3	tumor_up	tumor_up
Akr1c18	tumor_up	tumor_up
Vnn3	tumor_up	tumor_up
Ifi27l2b	tumor_up	tumor_up
Serpina12	tumor_up	tumor_up
Tspan8	tumor_up	tumor_up
Lcn2	tumor_up	tumor_up
Ly6d	tumor_up	tumor_up
Tstd1	tumor_up	tumor_up
Fabp5	tumor_up	tumor_up
Igfbp1	tumor_up	tumor_up
Cyp2a4	tumor_up	tumor_up
Apoc2	tumor_up	tumor_up
Apoa4	tumor_up	tumor_up
Cdh17	tumor_up	tumor_up
Miox	tumor_up	tumor_up
2310034O05Rik	tumor_up	tumor_up
Spink1	tumor_up	tumor_up
Erich4	tumor_up	tumor_up
Csn3	tumor_up	tumor_up
Cluster: Down in both
Upp2	tumor_down	tumor_down
Mfsd2a	tumor_down	tumor_down
Etnppl	tumor_down	tumor_down
Cyp4a12b	tumor_down	tumor_down
Cyp4a14	tumor_down	tumor_down
Serpina4-ps1	tumor_down	tumor_down
Hsd3b5	tumor_down	tumor_down
Cyp7b1	tumor_down	tumor_down
Oat	tumor_down	tumor_down
Sult2a8	tumor_down	tumor_down
Glul	tumor_down	tumor_down
Inmt	tumor_down	tumor_down
Mup1	tumor_down	tumor_down
Gm2083	tumor_down	tumor_down
Cyp2c29	tumor_down	tumor_down
Mup15	tumor_down	tumor_down
Mup13	tumor_down	tumor_down
Mup12	tumor_down	tumor_down
Mup18	tumor_down	tumor_down
Hamp	tumor_down	tumor_down
Mup17	tumor_down	tumor_down
Cyp2e1	tumor_down	tumor_down
Mup11	tumor_down	tumor_down
Mup10	tumor_down	tumor_down
Mup7	tumor_down	tumor_down
Cluster: Up in KO
Igdcc4	tumor_up
Kazald1	tumor_up
Prom1	tumor_up
Clmp	tumor_up
Arhgap22	tumor_up
Tlr1	tumor_up
Slc41a3	tumor_up
Smox	tumor_up
Foxq1	tumor_up
Golm1	tumor_up
Fndc3b	tumor_up
Rasgrp2	tumor_up
Gm6644	tumor_up
Cela1	tumor_up
Abhd2	tumor_up
Pold4	tumor_up
Lars2	tumor_up
Hmgcr	tumor_up
Rn45s	tumor_up
Alox5	tumor_up
Psrc1	tumor_up
Rpph1	tumor_up
Rmrp	tumor_up
Cish	tumor_up
Cluster: Down in KO
Slc1a2	tumor_down
Acot1	tumor_down
1500017E21Rik	tumor_down
Notum	tumor_down
Nat8f5	tumor_down
Mcm10	tumor_down
Lhpp	tumor_down
Cyp7a1	tumor_down
Macrod1	tumor_down
Saa3	tumor_down
Plin5	tumor_down
Car14	tumor_down
Ugt1a9	tumor_down
Gde1	tumor_down
Nat8	tumor_down
Rdh16	tumor_down
Etfbkmt	tumor_down
Csrp2	tumor_down
Mup8	tumor_down
Gadd45g	tumor_down
Adhfe1	tumor_down
Fam25c	tumor_down
Ces1b	tumor_down
Igfals	tumor_down
Slco2b1	tumor_down
Srd5a1	tumor_down
Hspb1	tumor_down
Akr1c19	tumor_down
Ugt3a1	tumor_down
Slc3a1	tumor_down
Gsta2	tumor_down
Chpt1	tumor_down
Phlda1	tumor_down
Hspa1b	tumor_down
Acsm5	tumor_down
Igf1	tumor_down
G0s2	tumor_down
Suox	tumor_down
Gm4952	tumor_down
Prodh	tumor_down
Cyp2c37	tumor_down
Angptl4	tumor_down
Nnmt	tumor_down
Alas2	tumor_down
Aldh3a2	tumor_down
Cyp2c54	tumor_down
Ces1e	tumor_down
Slco1a1	tumor_down
Me1	tumor_down
Alas1	tumor_down
Ang	tumor_down
Hacl1	tumor_down
Mup6	tumor_down
Ces1g	tumor_down
Ttc39c	tumor_down
C6	tumor_down
Cyp4a10	tumor_down
Keg1	tumor_down
Cyp4a12a	tumor_down
Cyp4f14	tumor_down
Aldh1a7	tumor_down
Sds	tumor_down
Cyp8b1	tumor_down
Cyp2j5	tumor_down
Adh4	tumor_down
Ugt3a2	tumor_down
Cyp2c67	tumor_down
Cyp2c44	tumor_down
Retsat	tumor_down
Cyp2c50	tumor_down
Elovl3	tumor_down
Csad	tumor_down
Nat8f1	tumor_down
Nudt7	tumor_down
Acsm1	tumor_down
Ugt2b1	tumor_down
Ces3b	tumor_down
Aox3	tumor_down
Ces1f	tumor_down
Cth	tumor_down
Cyp27a1	tumor_down
Ces1d	tumor_down
Ephx2	tumor_down
Slco1b2	tumor_down
Nat8f2	tumor_down
Cyp1a2	tumor_down
Mup21	tumor_down
Rnase4	tumor_down
Pon1	tumor_down
Wfdc21	tumor_down
Ahcy	tumor_down
Rgn	tumor_down
Aldh1a1	tumor_down
Acaa1b	tumor_down
Cyp2f2	tumor_down
Akr1c6	tumor_down
Hpd	tumor_down
Gsta3	tumor_down
Cyp3a11	tumor_down
Ces3a	tumor_down
Gnmt	tumor_down
Gpx1	tumor_down
Car3	tumor_down
Ces1c	tumor_down
Bhmt	tumor_down
Mup14	tumor_down
Mgst1	tumor_down
Mup3	tumor_down
Cluster: Down in WT
Dbp		tumor_down
Hamp2		tumor_down
Serpina1e		tumor_down
Cluster: Up in WT
Wfdc15b		tumor_up
Rgs2		tumor_up
Gm10639		tumor_up
Cxcl1		tumor_up
Chrna4		tumor_up
Cib3		tumor_up
Slpi		tumor_up
Gstp2		tumor_up
Gsta1		tumor_up
Anxa2		tumor_up
Spp1		tumor_up
Tmem54		tumor_up
Sprr1a		tumor_up
Krt20		tumor_up
