# Supplementary material for: Disrupting Mitochondrial Pyruvate Uptake Directs Glutamine into the TCA Cycle away from Glutathione Synthesis and Impairs Hepatocellular Tumorigenesis
Source: Cell Rep. Author manuscript; Available in PMC 2019 Sep 16. (PMC6746334; doi:10.1016/j.celrep.2019.07.098)
Supplement: 3 [file NIHMS1539126-supplement-3.xlsx]

## Sheet: Table S2
		M+0	M+1	M+2	M+3	M+4	M+5	M+6
Citrate	WT	74.65 ± 1.49	8.63 ± 0.48	5.27 ± 0.39	4.10 ± 0.31	3.91 ± 0.30	3.19 ± 0.34	0.25 ± 0.04
	LivKO	72.20 ± 1.02	8.92 ± 0.31	4.98 ± 0.08	4.89 ± 0.23	5.69 ± 0.21	2.96 ± 0.27	0.17 ± 0.08
	p-value	0.192164	0.606601	0.475065	0.0569482	0.000455896	0.610937	0.47553
Glucose	WT	72.11 ± 0.29	7.24 ± 0.19	6.41 ± 0.21	11.79 ± 0.25	0.94 ± 0.03	0.98 ± 0.06	1.07 ± 0.05
	LivKO	71.42 ± 1.16	7.23 ± 0.18	5.88 ± 0.14	11.50 ± 0.25	1.05 ± 0.09	0.92 ± 0.04	1.19 ± 0.10
	p-value	0.638114	0.965109	0.0639718	0.44051	0.347191	0.406549	0.317948
Glutamine	WT	66.53 ± 0.58	3.67 ± 0.05	3.37 ± 0.18	3.73 ± 0.05	0.29 ± 0.13	22.50 ± 0.34
	LivKO	62.02 ± 0.95	3.85 ± 0.07	3.22 ± 0.16	5.47 ± 0.22	0.45 ± 0.05	24.98 ± 0.58
	p-value	0.00458446	0.07358	0.540953	7.81272e-05	0.23075	0.00808432
Glutamate	WT	68.02 ± 1.84	5.18 ± 0.05	4.12 ± 0.17	4.78 ± 0.11	1.69 ± 0.14	15.98 ± 1.32
	LivKO	62.78 ± 1.37	4.88 ± 0.10	3.94 ± 0.09	6.91 ± 0.28	2.00 ± 0.10	19.50 ± 0.94
	p-value	0.0400504	0.0247971	0.348681	0.000126316	0.0924849	0.0486309
aKG	WT	81.75 ± 2.19	2.34 ± 1.14	1.88 ± 0.76	0.17 ± 0.20	1.35 ± 1.80	10.98 ± 0.63
	LivKO	73.18 ± 1.90	2.77 ± 1.10	1.76 ± 0.49	3.77 ± 1.06	-4.76 ± 0.49	23.29 ± 1.42
	p-value	0.0126399	0.791641	0.890914	0.0106049	0.00483411	4.11535e-05
Malate	WT	73.69 ± 1.46	10.49 ± 0.32	6.00 ± 0.35	5.00 ± 0.41	4.82 ± 0.45
	LivKO	69.92 ± 0.93	10.50 ± 0.14	6.80 ± 0.24	6.03 ± 0.25	6.75 ± 0.40
	p-value	0.0464422	0.965334	0.0799028	0.0478496	0.00797343
Fumarate	WT	76.47 ± 1.52	8.86 ± 0.41	5.20 ± 0.32	4.40 ± 0.35	5.07 ± 0.50
	LivKO	73.33 ± 0.96	8.94 ± 0.21	5.71 ± 0.23	5.42 ± 0.19	6.59 ± 0.41
	p-value	0.0994212	0.859596	0.20885	0.0202581	0.0382511
Succinate	WT	71.75 ± 1.83	7.13 ± 0.39	6.35 ± 0.48	3.24 ± 0.28	11.52 ± 1.07
	LivKO	68.45 ± 0.97	7.07 ± 0.45	6.87 ± 0.30	3.62 ± 0.15	14.00 ± 0.61
	p-value	0.123372	0.919278	0.363413	0.23776	0.0613161
Pyruvate	WT	92.68 ± 0.56	3.65 ± 0.21	-0.18 ± 0.03	3.77 ± 0.33
	LivKO	91.73 ± 0.30	3.94 ± 0.26	-0.22 ± 0.03	4.64 ± 0.30
	p-value	0.145426	0.412704	0.413592	0.0717807
Lactate	WT	89.62 ± 1.22	4.46 ± 0.13	4.79 ± 0.44	-0.44 ± 0.38
	LivKO	88.39 ± 0.82	7.38 ± 0.36	4.21 ± 0.51	0.02 ± 0.26
	p-value	0.411051	6.11812e-05	0.412544	0.312708
