# Supplementary material for: Disrupting Mitochondrial Pyruvate Uptake Directs Glutamine into the TCA Cycle away from Glutathione Synthesis and Impairs Hepatocellular Tumorigenesis
Source: Cell Rep. Author manuscript; Available in PMC 2019 Sep 16. (PMC6746334; doi:10.1016/j.celrep.2019.07.098)
Supplement: 4 [file NIHMS1539126-supplement-4.xlsx]

## Sheet: Table S3
ID	Metabolite	Relative to WT
		WT	LivKO	p-value
Amino Acids	Alanine	1.00 ± 0.06	1.63 ± 0.27	0.0555202
	Asparagine	1.00 ± 0.02	1.28 ± 0.07	0.00506893
	Aspartate	1.00 ± 0.11	0.68 ± 0.08	0.0343288
	Beta-alanine	1.00 ± 0.05	1.53 ± 0.11	0.00126928
	Creatinine	1.00 ± 0.16	2.02 ± 0.24	0.00517027
	Cysteine	1.00 ± 0.03	0.92 ± 0.04	0.140042
	Gamma aminobutyric acid (GABA)	1.00 ± 0.05	1.52 ± 0.13	0.00455436
	Glutamate	1.00 ± 0.03	1.11 ± 0.10	0.330757
	Glutamine	1.00 ± 0.06	1.02 ± 0.04	0.781877
	Glycine	1.00 ± 0.02	0.92 ± 0.03	0.0482588
	Histidine	1.00 ± 0.06	1.14 ± 0.03	0.0488376
	Isoleucine	1.00 ± 0.06	0.71 ± 0.07	0.0121053
	Leucine	1.00 ± 0.09	0.85 ± 0.07	0.209835
	Lysine	1.00 ± 0.04	2.63 ± 0.39	0.00290285
	Methionine	1.00 ± 0.06	0.96 ± 0.05	0.649737
	Phenylalanine	1.00 ± 0.03	1.06 ± 0.08	0.502194
	Proline	1.00 ± 0.03	1.31 ± 0.10	0.0156527
	Pyroglutamate	1.00 ± 0.06	1.02 ± 0.04	0.781043
	Serine	1.00 ± 0.04	0.89 ± 0.04	0.0832075
	Threonine	1.00 ± 0.02	1.05 ± 0.06	0.493759
	Tryptophan	1.00 ± 0.06	1.19 ± 0.14	0.244626
	Tyrosine	1.00 ± 0.08	1.00 ± 0.10	0.980334
	Valine	1.00 ± 0.11	0.81 ± 0.13	0.296393
Acetyl Amino Acids	N-acetylcysteine	1.00 ± 0.11	1.03 ± 0.11	0.853218
	N-acetylglutamine	1.00 ± 0.06	1.07 ± 0.08	0.491782
	N-acetylglycine	1.00 ± 0.18	1.07 ± 0.14	0.763959
	N-acetylserine	1.00 ± 0.14	1.35 ± 0.15	0.123158
Cofactor	biopterin	1.00 ± 0.11	0.66 ± 0.10	0.0408357
Glycolysis	3-phosphoglycerate	1.00 ± 0.15	0.95 ± 0.08	0.740509
	Fructose	1.00 ± 0.09	1.04 ± 0.08	0.764098
	Fructose 6-phosphate	1.00 ± 0.15	1.06 ± 0.09	0.742758
	Glucose	1.00 ± 0.07	0.96 ± 0.08	0.735171
	Glucose 6-phosphate	1.00 ± 0.15	1.22 ± 0.15	0.331984
	Lactate	1.00 ± 0.03	2.37 ± 0.16	1.11111e-05
	Phosphoenolpyruvate	1.00 ± 0.05	1.05 ± 0.05	0.483791
	Pyruvate	1.00 ± 0.08	1.24 ± 0.16	0.234804
Acids	2-hydroxybutyrate	1.00 ± 0.09	2.36 ± 0.08	3.2965e-07
	2-hydroxyglutarate	1.00 ± 0.03	1.11 ± 0.08	0.265402
	2-oxoadipate	1.00 ± 0.26	2.31 ± 0.62	0.0940595
	Aminoadipate	1.00 ± 0.06	1.44 ± 0.17	0.0443106
	beta-hydroxybutyrate (3-hydroxybutyrate)	1.00 ± 0.05	0.70 ± 0.02	0.000216816
	HMB	1.00 ± 0.04	1.21 ± 0.05	0.00582297
	Itaconic acid	1.00 ± 0.28	1.05 ± 0.15	0.86298
Lipids	alpha-tocopherol	1.00 ± 0.16	0.76 ± 0.08	0.188296
	Arachidic acid/ Eicosanoic acid (C20)	1.00 ± 0.04	1.05 ± 0.05	0.499521
	arachidonate (20:4n6)	1.00 ± 0.05	0.96 ± 0.04	0.502511
	Behenic acid/Docosanoic acid (C22)	1.00 ± 0.06	1.04 ± 0.06	0.638422
	Cholesterol	1.00 ± 0.05	1.03 ± 0.03	0.648605
	Heptadecanoic acid	1.00 ± 0.05	1.19 ± 0.03	0.00632791
	linoleate (18:2n6)	1.00 ± 0.06	1.13 ± 0.03	0.0648195
	Linolenic Acid (C18:3)	1.00 ± 0.10	1.42 ± 0.13	0.0262927
	Myristic acid	1.00 ± 0.05	1.27 ± 0.07	0.0118006
	Oleic acid	1.00 ± 0.06	1.11 ± 0.03	0.102403
	O-phosphoethanolamine	1.00 ± 0.09	1.13 ± 0.12	0.411181
	Palmitate	1.00 ± 0.05	1.00 ± 0.04	0.936252
	Stearate	1.00 ± 0.06	1.01 ± 0.05	0.939361
Neurotransmitter	Serotonin	1.00 ± 0.10	1.22 ± 0.13	0.218492
Nucleic Acids	Adenine	1.00 ± 0.05	0.92 ± 0.04	0.277682
	guanine	1.00 ± 0.05	1.57 ± 0.38	0.203154
	hypoxanthine	1.00 ± 0.22	1.75 ± 0.34	0.104709
	Thymidine	1.00 ± 0.05	1.03 ± 0.07	0.728485
	thymine	1.00 ± 0.04	2.95 ± 1.77	0.332802
	Uracil	1.00 ± 0.08	0.94 ± 0.06	0.584649
	uridine	1.00 ± 0.16	1.09 ± 0.12	0.648524
	xanthine	1.00 ± 0.43	2.31 ± 0.68	0.146231
Pentose Phosphate Pathway	6-phosphogluconate	1.00 ± 0.14	1.21 ± 0.12	0.282677
	Erythrose	1.00 ± 0.06	0.85 ± 0.15	0.396167
	ribose	1.00 ± 0.16	1.97 ± 0.40	0.0500011
	Ribose 5-phosphate	1.00 ± 0.07	1.01 ± 0.08	0.943788
	Sedoheptulose	1.00 ± 0.15	1.08 ± 0.14	0.684904
	Sedoheptulose 7-phosphate	1.00 ± 0.08	1.16 ± 0.17	0.421238
Sugars	Adonitol	1.00 ± 0.04	1.23 ± 0.06	0.00618379
	Inotisol	1.00 ± 0.05	1.12 ± 0.03	0.0608482
	mannose	1.00 ± 0.04	0.99 ± 0.04	0.901509
Sulfur Acid	Hypotaurine	1.00 ± 0.08	2.00 ± 0.21	0.00139505
	Taurine	1.00 ± 0.18	0.90 ± 0.08	0.626592
TCA	Aconitate	1.00 ± 0.05	0.91 ± 0.11	0.495109
	alpha-ketoglutarate	1.00 ± 0.17	1.72 ± 0.29	0.0583471
	Citrate	1.00 ± 0.10	1.01 ± 0.11	0.97048
	Fumarate	1.00 ± 0.03	0.97 ± 0.09	0.783192
	Isocitrate	1.00 ± 0.07	0.75 ± 0.05	0.0148987
	Malate	1.00 ± 0.06	0.98 ± 0.06	0.800179
	Succinate	1.00 ± 0.10	0.69 ± 0.10	0.0559563
Urea Cycle	Citrulline	1.00 ± 0.15	4.34 ± 0.76	0.00216457
	Ornithine	1.00 ± 0.05	2.64 ± 0.16	2.20344e-06
	Urea	1.00 ± 0.03	1.09 ± 0.06	0.259409
